# Supplementary material for: Preterm functional outcomes are reflected in early postnatal proteome changes
Source: Pediatr Res. 2025 Jul 17;99(3):1173–80. doi: 10.1038/s41390-025-04227-2 (PMC13021510; doi:10.1038/s41390-025-04227-2)
Supplement: Supplementary file 1 — Supplementary Tables S1–S6 [file 41390_2025_4227_MOESM1_ESM.xlsx]

## Sheet: T1
ProteinGroup	Pvalue	Qvalue	Genes	ProteinDescriptions	Ratio	Fold Change
P69905	0.019782574010431257	0.009275840393282567	HBA1	Hemoglobin subunit alpha	231.73834961672958	231.73834961672958
P69892	0.007736750185304666	0.00403793609742224	HBG2	Hemoglobin subunit gamma-2	159.6490435212132	159.6490435212132
P08833	0.0004467567285442414	0.0003156809904334818	IGFBP1	Insulin-like growth factor-binding protein 1	26.280452046925323	26.280452046925323
P06727	2.7412296794477162E-27	1.2773820562759755E-25	APOA4	Apolipoprotein A-IV	16.646624260452285	16.646624260452285
Q99674	3.733338870229719E-21	6.935265540913226E-20	CGREF1	Cell growth regulator with EF hand domain protein 1	12.917198006636088	12.917198006636088
P68104	0.006776705533167582	0.003587956788453568	EEF1A1;EEF1A1P5	Elongation factor 1-alpha 1;Putative elongation factor 1-alpha-like 3	11.316889158139057	11.316889158139057
P04792	0.01844965704839028	0.008719753106330289	HSPB1	Heat shock protein beta-1	10.583620881822457	10.583620881822457
P02771	3.937713305733004E-28	2.0621117044879883E-26	AFP	Alpha-fetoprotein	9.091374313481053	9.091374313481053
P01024	3.8747642512238575E-14	2.2496871423408685E-13	C3	Complement C3	7.825405438694932	7.825405438694932
P00746	6.223744925458376E-10	1.6185347504471145E-09	CFD	Complement factor D	7.495259152340364	7.495259152340364
P62328	8.155360620604115E-22	1.6658101634161152E-20	TMSB4X	Thymosin beta-4	7.4649124676588565	7.4649124676588565
P05109	0.00012488793277353515	0.0001003072945814784	S100A8	Protein S100-A8	7.224166031521355	7.224166031521355
P36955	3.2032633439670835E-26	1.2587192025269417E-24	SERPINF1	Pigment epithelium-derived factor	7.088518772041362	7.088518772041362
Q14118	1.888945053925642E-18	2.282117885568873E-17	DAG1	Dystroglycan 1	6.967213204797804	6.967213204797804
P15085	1.3227199450717454E-24	4.1076032029185827E-23	CPA1	Carboxypeptidase A1	6.244166451441102	6.244166451441102
O95467	1.5087264784871035E-17	1.5658708939929066E-16	GNAS	Neuroendocrine secretory protein 55	6.068849721501517	6.068849721501517
P06702	0.00013013564073208067	0.00010408529278223107	S100A9	Protein S100-A9	5.612969062927909	5.612969062927909
P27797	3.5179500769503477E-10	9.614012867263001E-10	CALR	Calreticulin	5.498982751286318	5.498982751286318
P02753	1.6319177777147852E-40	4.807163510925552E-38	RBP4	Retinol-binding protein 4	5.485965258726158	5.485965258726158
Q14112	1.4356283892136414E-32	1.4511106561561414E-30	NID2	Nidogen-2	5.324662212262609	5.324662212262609
P62937	0.0005131983203409156	0.000357414485026756	PPIA	Peptidyl-prolyl cis-trans isomerase A	5.084107230383589	5.084107230383589
O43556	3.4448829795024205E-19	4.717482121025397E-18	SGCE	Epsilon-sarcoglycan	4.712516058836657	4.712516058836657
P01019	7.255306959674519E-15	4.812366047719777E-14	AGT	Angiotensinogen	4.702138904002422	4.702138904002422
P07355	0.023585512155565154	0.010837328861306016	ANXA2	Annexin A2	4.63428352373046	4.63428352373046
Q9UHI8	3.181662315016002E-17	3.1311717902698944E-16	ADAMTS1	A disintegrin and metalloproteinase with thrombospondin motifs 1	4.551765261330503	4.551765261330503
Q9UMX5	1.1749072230223006E-16	1.0550500572115335E-15	NENF	Neudesin	4.523494769761533	4.523494769761533
Q8NBS9	3.762393877054801E-15	2.6316337091204206E-14	TXNDC5	Thioredoxin domain-containing protein 5	4.4491308709707615	4.4491308709707615
P07148	3.3422788100288882E-06	3.840661441007324E-06	FABP1	Fatty acid-binding protein, liver	4.4473962261221915	4.4473962261221915
P22528	0.03943444117706989	0.01706006571249718	SPRR1B;SPRR1A	Cornifin-B;Cornifin-A	4.365303279777865	4.365303279777865
P30046	0.035891738124159654	0.015703861103493633	DDT	D-dopachrome decarboxylase	4.29509936833365	4.29509936833365
Q02413	0.009807752709413049	0.004986767457818419	DSG1	Desmoglein-1	4.078116675900766	4.078116675900766
P32119	0.0037770960946324015	0.0021330992953363308	PRDX2	Peroxiredoxin-2	4.026792875599445	4.026792875599445
P00338	0.03451251838137721	0.015172601810611105	LDHA	L-lactate dehydrogenase A chain	4.024752240003801	4.024752240003801
P41271	6.50355023093595E-22	1.3484485245037637E-20	NBL1	Neuroblastoma suppressor of tumorigenicity 1	3.8725375248104363	3.8725375248104363
P52799	5.355805716143097E-10	1.4110613156183564E-09	EFNB2	Ephrin-B2	3.847887638400316	3.847887638400316
P02458	3.2044526941928584E-30	2.2322910322384033E-28	COL2A1	Collagen alpha-1(II) chain	3.7660975550373266	3.7660975550373266
P39687	0.0019179071731458112	0.0011638132151370003	ANP32A	Acidic leucine-rich nuclear phosphoprotein 32 family member A	3.7584571481048346	3.7584571481048346
P14618	0.0017965523941715236	0.0010976432352425018	PKM	Pyruvate kinase PKM	3.7211985932463905	3.7211985932463905
P29279	8.094256328231516E-16	6.32989724047156E-15	CCN2	CCN family member 2	3.7205769637737043	3.7205769637737043
Q01469	0.005163099766233274	0.002817919633139366	FABP5	Fatty acid-binding protein 5	3.655070717747926	3.655070717747926
P18510	0.0029512409742014694	0.0017119231700691835	IL1RN	Interleukin-1 receptor antagonist protein	3.6421334781985384	3.6421334781985384
P62805	0.12227111327998519	0.045702940497008106	H4C1	Histone H4	3.566193038926294	3.566193038926294
Q08ET2	3.570089697027999E-23	9.029776087423163E-22	SIGLEC14	Sialic acid-binding Ig-like lectin 14	3.476584817042258	3.476584817042258
O43707	0.008182181347164915	0.004243721616544123	ACTN4	Alpha-actinin-4	3.4576607298325897	3.4576607298325897
O60279	0.0010002113270152853	0.0006497702518211519	SUSD5	Sushi domain-containing protein 5	3.45484209660876	3.45484209660876
O00264	6.217924774912025E-12	2.4047190670733992E-11	PGRMC1	Membrane-associated progesterone receptor component 1	3.443433238212486	3.443433238212486
P07108	0.000576568263115486	0.00039671444229947764	DBI	Acyl-CoA-binding protein	3.394548992881725	3.394548992881725
P01034	2.887639971335045E-29	1.765548886847402E-27	CST3	Cystatin-C	3.389388765273129	3.389388765273129
P46108	0.0002632086448276395	0.0001962773179156981	CRK	Adapter molecule crk	3.3220176347595975	3.3220176347595975
P35237	4.915296063765905E-16	3.99107717404422E-15	SERPINB6	Serpin B6	3.2761196898482523	3.2761196898482523
P50120	1.152048247878357E-06	1.4701074293760001E-06	RBP2	Retinol-binding protein 2	3.215269780881078	3.215269780881078
P24592	1.7031339016189125E-31	1.4466991164318013E-29	IGFBP6	Insulin-like growth factor-binding protein 6	3.183596420080225	3.183596420080225
P30101	8.291174466446179E-07	1.0936272728606306E-06	PDIA3	Protein disulfide-isomerase A3	3.149049144780776	3.149049144780776
P30740	0.00046416130713451464	0.00032664992587545235	SERPINB1	Leukocyte elastase inhibitor	3.1401795016130185	3.1401795016130185
Q99972	7.678019245570283E-07	1.0208841115554333E-06	MYOC	Myocilin	3.126049847061717	3.126049847061717
P10599	0.0011992248685646733	0.0007646128558448487	TXN	Thioredoxin	3.0818330249028145	3.0818330249028145
P29373	1.4887898608326418E-06	1.8528161104711624E-06	CRABP2	Cellular retinoic acid-binding protein 2	3.0659350177900104	3.0659350177900104
P12110	7.11367304769743E-12	2.7206517340910878E-11	COL6A2	Collagen alpha-2(VI) chain	3.0352977171357756	3.0352977171357756
P59666	5.427764075088819E-16	4.371467443739144E-15	DEFA3	Neutrophil defensin 3	2.9714754682394124	2.9714754682394124
Q14165	6.326059395345162E-14	3.5336135644593593E-13	MLEC	Malectin	2.9610944934695542	2.9610944934695542
P20908	2.665122089507139E-15	1.9138017581625355E-14	COL5A1	Collagen alpha-1(V) chain	2.9581085732154793	2.9581085732154793
P04080	0.011789904053180141	0.005869688454797477	CSTB	Cystatin-B	2.9416082916115207	2.9416082916115207
P13797	0.003385853041481227	0.0019350278813296167	PLS3	Plastin-3	2.9411050425869165	2.9411050425869165
P11142	0.0003095172072397929	0.0002270312169567718	HSPA8	Heat shock cognate 71 kDa protein	2.914325573269645	2.914325573269645
P29762	2.353175546786237E-08	4.3636552681216386E-08	CRABP1	Cellular retinoic acid-binding protein 1	2.9080024869574417	2.9080024869574417
Q16610	6.70071585943083E-05	5.73165718523054E-05	ECM1	Extracellular matrix protein 1	2.9070180054970947	2.9070180054970947
P09382	1.233686337706028E-06	1.564249794527182E-06	LGALS1	Galectin-1	2.8582954709977155	2.8582954709977155
P20774	2.228324575036257E-09	5.160093518698143E-09	OGN	Mimecan	2.807592712804942	2.807592712804942
P04075	0.010323667021777037	0.005217482292380297	ALDOA	Fructose-bisphosphate aldolase A	2.795335123879433	2.795335123879433
P02766	3.419791600957198E-31	2.781700308155322E-29	TTR	Transthyretin	2.743856020960029	2.743856020960029
Q92520	7.142593205728705E-19	9.24401518293588E-18	FAM3C	Protein FAM3C	2.671768957323458	2.671768957323458
P02679	2.3185508382890855E-07	3.4601229127539223E-07	FGG	Fibrinogen gamma chain	2.6590526919450626	2.6590526919450626
Q99497	6.761760992212386E-09	1.4099965784438428E-08	PARK7	Parkinson disease protein 7	2.6339298821313895	2.6339298821313895
P26641	3.0080924142210758E-05	2.7871292906565374E-05	EEF1G	Elongation factor 1-gamma	2.618885894493075	2.618885894493075
P31949	0.05200822315232792	0.021752288217297855	S100A11	Protein S100-A11	2.6151838920243957	2.6151838920243957
P02655	3.4985464199167197E-09	7.761582352862743E-09	APOC2	Apolipoprotein C-II	2.6003581363833526	2.6003581363833526
P04406	0.03755241283792111	0.016343591262191686	GAPDH	Glyceraldehyde-3-phosphate dehydrogenase	2.5692173113831727	2.5692173113831727
O15540	1.4050786564741227E-14	8.842582602318454E-14	FABP7	Fatty acid-binding protein, brain	2.569099250233775	2.569099250233775
P67936	0.0014712351518144273	0.00091741557349422	TPM4	Tropomyosin alpha-4 chain	2.5387061875592503	2.5387061875592503
O14498	3.3959861329180714E-14	1.9914748399792573E-13	ISLR	Immunoglobulin superfamily containing leucine-rich repeat protein	2.522200686106488	2.522200686106488
P00751	1.911923758100952E-13	9.81181381086153E-13	CFB	Complement factor B	2.47916613278772	2.47916613278772
P61769	7.148722540576233E-10	1.8350709132822747E-09	B2M	Beta-2-microglobulin	2.4786631671387136	2.4786631671387136
P68363	0.08974172503544564	0.034973835319827236	TUBA1B	Tubulin alpha-1B chain	2.4579996033100633	2.4579996033100633
P07237	2.2640069765066963E-13	1.146459328476623E-12	P4HB	Protein disulfide-isomerase	2.4499748393133896	2.4499748393133896
P14780	3.014588041411165E-15	2.1462513738074485E-14	MMP9	Matrix metalloproteinase-9	2.4028674881039027	2.4028674881039027
Q9BRA2	2.342260450804929E-05	2.224021665600536E-05	TXNDC17	Thioredoxin domain-containing protein 17	2.3804403846527	2.3804403846527
P0DMV8	0.0004980945208314897	0.0003479826874316557	HSPA1A;HSPA1B	Heat shock 70 kDa protein 1A;Heat shock 70 kDa protein 1B	2.376769064037982	2.376769064037982
Q13316	9.587106165810822E-14	5.186230186633938E-13	DMP1	Dentin matrix acidic phosphoprotein 1	2.374639289688779	2.374639289688779
P13942	4.71214582155119E-15	3.233694877789684E-14	COL11A2	Collagen alpha-2(XI) chain	2.3573896979067785	2.3573896979067785
P08670	3.5207457283185905E-09	7.806002733037213E-09	VIM	Vimentin	2.3408596551303327	2.3408596551303327
Q14126	1.0255289719045065E-09	2.5512948543971677E-09	DSG2	Desmoglein-2	2.3322670919418877	2.3322670919418877
Q13361	5.13069851326911E-39	1.2823636768922309E-36	MFAP5	Microfibrillar-associated protein 5	2.2944087897345633	2.2944087897345633
P14314	1.7413456771054818E-09	4.1257667312323374E-09	PRKCSH	Glucosidase 2 subunit beta	2.2929861401869007	2.2929861401869007
Q9Y5Z4	0.008971204798122395	0.004607378404415536	HEBP2	Heme-binding protein 2	2.2892104394531176	2.2892104394531176
P48594	0.0028342361979674328	0.0016509142127299902	SERPINB4	Serpin B4	2.2698515698823853	2.2698515698823853
Q9P1F3	1.8930825406484067E-07	2.8833388353864164E-07	ABRACL	Costars family protein ABRACL	2.226751452765076	2.226751452765076
Q9UBC9	0.031225884690824244	0.013889247644954396	SPRR3	Small proline-rich protein 3	2.1860875273690494	2.1860875273690494
P31946	0.11995774453208596	0.04495812667105814	YWHAB	14-3-3 protein beta/alpha	2.181832638683407	2.181832638683407
Q15063	7.434476198239304E-05	6.294673272399299E-05	POSTN	Periostin	2.1172863994461397	2.1172863994461397
P02774	3.254842153292846E-12	1.3293616062947726E-11	GC	Vitamin D-binding protein	2.114914977384827	2.114914977384827
P30041	0.008774602311534435	0.004517914231482169	PRDX6	Peroxiredoxin-6	2.1136530249050347	2.1136530249050347
P29508	0.004947408856313398	0.002712729150531687	SERPINB3	Serpin B3	2.0929063434244206	2.0929063434244206
Q9UKU9	8.811446102465833E-07	1.1548833219948863E-06	ANGPTL2	Angiopoietin-related protein 2	2.04781446512743	2.04781446512743
Q92688	0.020525096024386198	0.00958449821712831	ANP32B	Acidic leucine-rich nuclear phosphoprotein 32 family member B	2.0431406680143307	2.0431406680143307
P35556	3.5339950170273966E-08	6.31040481921629E-08	FBN2	Fibrillin-2	2.009445571893835	2.009445571893835
Q08380	0.003912658291514204	0.0022009169864152245	LGALS3BP	Galectin-3-binding protein	0.49820721076015917	-2.0072
P0DMQ5	4.403385452713905E-06	4.924576331726853E-06	INAFM2	Putative transmembrane protein INAFM2	0.49771254647225743	-2.00919
P01042	1.4914779571260305E-05	1.4808458105396542E-05	KNG1	Kininogen-1	0.496861154715687	-2.01263
Q96P63	0.013263184372463176	0.006513491715088107	SERPINB12	Serpin B12	0.4963286885641349	-2.01479
O75144	7.122624389656496E-05	6.05493547636531E-05	ICOSLG	ICOS ligand	0.49620141970136616	-2.01531
P04233	1.694345004161413E-07	2.6080467293078784E-07	CD74	HLA class II histocompatibility antigen gamma chain	0.4950507774427443	-2.01999
Q66K79	0.000848233936606868	0.0005605327534678358	CPZ	Carboxypeptidase Z	0.49478086351234973	-2.0211
Q8IZA0	0.00046522400070646215	0.0003273084222859324	KIAA0319L	Dyslexia-associated protein KIAA0319-like protein	0.49267390032768094	-2.02974
O75503	0.0006996577844359712	0.0004718966878482848	CLN5	Ceroid-lipofuscinosis neuronal protein 5	0.4897322078529098	-2.04193
O43505	0.0014469926827589078	0.0009038567472259393	B4GAT1	Beta-1,4-glucuronyltransferase 1	0.48795525601329554	-2.04937
P15941	0.016470962328661028	0.007887761698569149	MUC1	Mucin-1	0.48659228166286195	-2.05511
Q7KYR7	0.0001235787983771172	9.93738840805755E-05	BTN2A1	Butyrophilin subfamily 2 member A1	0.4836792034257708	-2.06749
P01780	4.917508489312266E-05	4.336720272421313E-05	IGHV3-7	Immunoglobulin heavy variable 3-7	0.48284999813248486	-2.07104
P61970	0.054228742529074794	0.022561458992469516	NUTF2	Nuclear transport factor 2	0.48190925203238694	-2.07508
P02751	0.002048670944425915	0.0012345701327272755	FN1	Fibronectin	0.4795374059453994	-2.08534
Q10588	3.5832426236460994E-05	3.2627797396620736E-05	BST1	ADP-ribosyl cyclase/cyclic ADP-ribose hydrolase 2	0.47908687347169426	-2.0873
A0A0C4DH29	0.001030585070831471	0.000667425597265837	IGHV1-3	Immunoglobulin heavy variable 1-3	0.4776383232137822	-2.09363
P05067	3.311280861808683E-07	4.776899385769408E-07	APP	Amyloid-beta precursor protein	0.47708040091633064	-2.09608
Q8NFZ8	0.013633465451207534	0.006674629792580354	CADM4	Cell adhesion molecule 4	0.47497261222036063	-2.10538
P25940	0.00023544615261732136	0.00017752302424196164	COL5A3	Collagen alpha-3(V) chain	0.47056755595703387	-2.12509
P16284	0.0007790460855243228	0.0005195110250559578	PECAM1	Platelet endothelial cell adhesion molecule	0.4699344174369659	-2.12796
P24855	1.359185877992471E-07	2.1368924405630555E-07	DNASE1	Deoxyribonuclease-1	0.46842549761699637	-2.13481
Q7LBR1	0.11911494048257909	0.044681645856845205	CHMP1B	Charged multivesicular body protein 1b	0.4625525271178622	-2.16192
P19440	8.541732233688251E-05	7.130573713699048E-05	GGT1	Glutathione hydrolase 1 proenzyme	0.46065086122601134	-2.17084
Q5JS37	0.0001502324006274036	0.00011849866501939646	NHLRC3	NHL repeat-containing protein 3	0.45956705603329034	-2.17596
P30530	0.00015649479709556	0.00012295966529594462	AXL	Tyrosine-protein kinase receptor UFO	0.45940652226789785	-2.17672
Q99519	0.040362557304182915	0.01741536483476586	NEU1	Sialidase-1	0.4573809556381943	-2.18636
P09619	5.9597825689037486E-05	5.156109615288885E-05	PDGFRB	Platelet-derived growth factor receptor beta	0.4497646139679717	-2.22339
Q9BYE9	5.006926267616436E-09	1.0746065015690961E-08	CDHR2	Cadherin-related family member 2	0.44917454746182245	-2.22631
Q9NZT1	0.004201957762820487	0.0023455115407035217	CALML5	Calmodulin-like protein 5	0.4481086731843003	-2.2316
Q9H3G5	0.00037875894677513765	0.0002721921542711929	CPVL	Probable serine carboxypeptidase CPVL	0.4479042083167587	-2.23262
Q99983	2.1693032379584515E-05	2.075300768613866E-05	OMD	Osteomodulin	0.4477510628747775	-2.23338
Q03405	2.2573498160499313E-08	4.201521253504498E-08	PLAUR	Urokinase plasminogen activator surface receptor	0.4465971595295163	-2.23915
P02749	3.345664849337971E-12	1.3630547630199844E-11	APOH	Beta-2-glycoprotein 1	0.44650664224038206	-2.23961
Q6UXB4	0.0009329782947274106	0.0006104379175172957	CLEC4G	C-type lectin domain family 4 member G	0.4443349183565295	-2.25055
P55286	0.011105651438086266	0.00556699969985022	CDH8	Cadherin-8	0.4430706894020102	-2.25698
Q9NNX6	1.3677337566376065E-09	3.3163465625938676E-09	CD209	CD209 antigen	0.4421174260823356	-2.26184
Q9NU53	6.905293842388764E-05	5.8877815537915715E-05	GINM1	Glycoprotein integral membrane protein 1	0.4409681963326306	-2.26774
P08571	0.0006139829111837449	0.00041984147018705857	CD14	Monocyte differentiation antigen CD14	0.4400975787630344	-2.27222
Q9HD89	0.0005292413184575602	0.00036743340976060643	RETN	Resistin	0.4397939951185435	-2.27379
O60888	0.00012249899368778667	9.858115584485266E-05	CUTA	Protein CutA	0.43391490589758586	-2.3046
P11279	3.767649612542828E-05	3.413885331193299E-05	LAMP1	Lysosome-associated membrane glycoprotein 1	0.43337648280449126	-2.30746
P28799	8.201373293535565E-05	6.87371604038993E-05	GRN	Progranulin	0.4328275660997702	-2.31039
Q96GW7	0.00422347245948177	0.0023562771134879356	BCAN	Brevican core protein	0.43238107220667465	-2.31277
P11684	0.009194601970141417	0.004709061259258369	SCGB1A1	Uteroglobin	0.4322095150420578	-2.31369
O94760	0.008271207589302285	0.004284695402371891	DDAH1	N(G),N(G)-dimethylarginine dimethylaminohydrolase 1	0.42966636125024227	-2.32739
Q14210	2.7244614455207444E-05	2.549362754853378E-05	LY6D	Lymphocyte antigen 6D	0.42516856985622015	-2.35201
P39059	0.00013206768763836176	0.00010548022539374532	COL15A1	Collagen alpha-1(XV) chain	0.42448632664721603	-2.35579
P04196	4.189278815890302E-08	7.36113584862872E-08	HRG	Histidine-rich glycoprotein	0.4242993308301375	-2.35683
P26992	2.4172811900012964E-05	2.2883269735481927E-05	CNTFR	Ciliary neurotrophic factor receptor subunit alpha	0.41888998342289036	-2.38726
Q9HB40	1.5552865592192877E-07	2.413819723852304E-07	SCPEP1	Retinoid-inducible serine carboxypeptidase	0.4162342202980732	-2.40249
P26927	1.7470647697471775E-07	2.6804706206277176E-07	MST1	Hepatocyte growth factor-like protein	0.4150186839325824	-2.40953
Q8NHP8	0.0004518318804410742	0.0003188655603366001	PLBD2	Putative phospholipase B-like 2	0.41459228737789156	-2.41201
P13598	0.0012001947529416113	0.0007651501300289397	ICAM2	Intercellular adhesion molecule 2	0.4130400910730343	-2.42107
Q9BY67	0.00021401238913973633	0.00016289154114562313	CADM1	Cell adhesion molecule 1	0.4071459184052	-2.45612
O00115	3.3227951473710598E-06	3.820721079521616E-06	DNASE2	Deoxyribonuclease-2-alpha	0.40669269068053177	-2.45886
P31431	0.05842554215565055	0.02407807970999039	SDC4	Syndecan-4	0.40625778785527145	-2.46149
Q96FE7	2.7273791862386566E-07	4.006451436933896E-07	PIK3IP1	Phosphoinositide-3-kinase-interacting protein 1	0.4055239411988225	-2.46595
P17050	4.169155545423654E-05	3.740706749774745E-05	NAGA	Alpha-N-acetylgalactosaminidase	0.40429807470097306	-2.47342
P07339	6.397736156008112E-05	5.4952333550033234E-05	CTSD	Cathepsin D	0.4037731547774875	-2.47664
P15309	0.0018483654243950749	0.0011257720752623727	ACP3	Prostatic acid phosphatase	0.40296005597968787	-2.48164
Q9NPH3	7.953421087187129E-05	6.687103551220649E-05	IL1RAP	Interleukin-1 receptor accessory protein	0.4024673308541005	-2.48467
P07204	0.000657596711656553	0.00044639701717185987	THBD	Thrombomodulin	0.4020626064560389	-2.48717
Q16661	0.0002366540081488573	0.000178344062350889	GUCA2B	Guanylate cyclase activator 2B	0.39425830119807226	-2.53641
Q9H8L6	0.0019100033576935074	0.0011595374493424246	MMRN2	Multimerin-2	0.39405049574098083	-2.53775
P40189	9.704468873398875E-10	2.426632083304348E-09	IL6ST	Interleukin-6 receptor subunit beta	0.3858779170928024	-2.59149
P00918	0.00028072950989496074	0.00020799635270778787	CA2	Carbonic anhydrase 2	0.38555191886892204	-2.59368
P19022	0.0031491869727533392	0.001814190932494791	CDH2	Cadherin-2	0.38329956757250916	-2.60893
P54802	0.0018167409582011257	0.0011084752608164525	NAGLU	Alpha-N-acetylglucosaminidase	0.38118207632289836	-2.62342
P23083	0.0009064577760276299	0.0005947484437486788	IGHV1-2	Immunoglobulin heavy variable 1-2	0.37966192680057154	-2.63392
Q07654	0.02312214842576249	0.010648977894549024	TFF3	Trefoil factor 3	0.37940838829649187	-2.63568
P05060	0.033667706497101116	0.01484336962000898	CHGB	Secretogranin-1	0.3790254629869454	-2.63835
Q9UIB8	2.1901777305085545E-05	2.09335256054633E-05	CD84	SLAM family member 5	0.3781416969783342	-2.64451
Q9H299	0.0025200122561095223	0.0014852519303138662	SH3BGRL3	SH3 domain-binding glutamic acid-rich-like protein 3	0.37487294271178595	-2.66757
Q8NBJ4	0.00018120895098668426	0.00014025744897225761	GOLM1	Golgi membrane protein 1	0.3747862793924971	-2.66819
Q07075	0.001189698384626111	0.0007590451651038215	ENPEP	Glutamyl aminopeptidase	0.37372095471873323	-2.67579
P78324	2.335830073099784E-08	4.334291663200679E-08	SIRPA	Tyrosine-protein phosphatase non-receptor type substrate 1	0.37289477670305077	-2.68172
Q01459	3.0323368775818752E-06	3.5185721513597404E-06	CTBS	Di-N-acetylchitobiase	0.36456471238212945	-2.743
O75594	0.0003558798061448177	0.00025738282076062365	PGLYRP1	Peptidoglycan recognition protein 1	0.3641052235696778	-2.74646
P09603	4.835460236931893E-09	1.0411380696534382E-08	CSF1	Macrophage colony-stimulating factor 1	0.3637797361266618	-2.74892
P49913	0.06348467222210294	0.025878174788495908	CAMP	Cathelicidin antimicrobial peptide	0.3628651617120327	-2.75584
P05362	1.3365154088394442E-09	3.246908512888497E-09	ICAM1	Intercellular adhesion molecule 1	0.36254991985282864	-2.75824
P15144	3.200164279724887E-08	5.768380387947653E-08	ANPEP	Aminopeptidase N	0.36099957215712386	-2.77009
Q6EMK4	1.3076778519161973E-05	1.3160547767195161E-05	VASN	Vasorin	0.3602879163146958	-2.77556
O14773	0.0012058468801678963	0.0007682962208388225	TPP1	Tripeptidyl-peptidase 1	0.3586206009924374	-2.78846
P01130	0.000288684381695622	0.00021334305622134334	LDLR	Low-density lipoprotein receptor	0.35645536458896104	-2.8054
P16870	0.00014481823835745477	0.00011465136299670643	CPE	Carboxypeptidase E	0.35176158561998877	-2.84283
P13671	4.661878466381066E-14	2.666516892559711E-13	C6	Complement component C6	0.35151838411709213	-2.8448
Q9UNN8	0.00026976118692505316	0.00020064117713833378	PROCR	Endothelial protein C receptor	0.3504354680622111	-2.85359
Q96PD5	0.0002032740167583236	0.00015548009813441522	PGLYRP2	N-acetylmuramoyl-L-alanine amidase	0.3496903976862494	-2.85967
P16112	3.641504746930164E-06	4.14912917054801E-06	ACAN	Aggrecan core protein	0.3493303840012124	-2.86262
P00450	2.6655454349653728E-06	3.1323168513006877E-06	CP	Ceruloplasmin	0.3489115118184345	-2.86606
O75882	4.7861715212156394E-05	4.2330701938714086E-05	ATRN	Attractin	0.34770369934234385	-2.87601
O43291	7.461853171565092E-07	9.948655086088433E-07	SPINT2	Kunitz-type protease inhibitor 2	0.3451658758599591	-2.89716
P13473	0.00021424588671038378	0.0001630481987827204	LAMP2	Lysosome-associated membrane glycoprotein 2	0.344128380459546	-2.90589
P10451	4.371869910329637E-06	4.892166796059973E-06	SPP1	Osteopontin	0.34410960864490336	-2.90605
P01859	3.6896810467438286E-05	3.3500830322809194E-05	IGHG2	Immunoglobulin heavy constant gamma 2	0.34088887537251367	-2.93351
Q14508	0.006288038929704204	0.00335750691665104	WFDC2	WAP four-disulfide core domain protein 2	0.33916727056796164	-2.9484
P14151	6.04843194859795E-07	8.227232005547089E-07	SELL	L-selectin	0.3390523846345013	-2.9494
P16070	8.721768457928844E-07	1.1443115603435475E-06	CD44	CD44 antigen	0.3373790139787198	-2.96403
Q9NUM4	0.002222916728092467	0.0013279507176448152	TMEM106B	Transmembrane protein 106B	0.33589324914696556	-2.97714
P08195	2.990295141314312E-05	2.7721341027481368E-05	SLC3A2	4F2 cell-surface antigen heavy chain	0.3304395176322042	-3.02627
P13284	0.00854186826693981	0.004410224066711709	IFI30	Gamma-interferon-inducible lysosomal thiol reductase	0.3286742433908586	-3.04253
P05543	0.0006783325074230745	0.00045903371412371754	SERPINA7	Thyroxine-binding globulin	0.32735249356961266	-3.05481
P02750	9.066736064822441E-08	1.4821611151056485E-07	LRG1	Leucine-rich alpha-2-glycoprotein	0.32707631079204635	-3.05739
Q8WVN6	7.309780954785404E-12	2.7884133435884752E-11	SECTM1	Secreted and transmembrane protein 1	0.3244845261137329	-3.08181
P0DP57	6.512356687562442E-06	7.011986209288804E-06	SLURP2	Secreted Ly-6/uPAR domain-containing protein 2	0.321838369827854	-3.10715
P08174	2.192697096479897E-06	2.6292218840703325E-06	CD55	Complement decay-accelerating factor	0.3202562079611607	-3.1225
Q9UHL4	0.00012188730418018415	9.813412861874915E-05	DPP7	Dipeptidyl peptidase 2	0.3171384138288624	-3.1532
Q7Z5L0	0.05641630936111822	0.023354013842642702	VMO1	Vitelline membrane outer layer protein 1 homolog	0.316095347210752	-3.1636
P15151	5.117448394179861E-05	4.496555237106552E-05	PVR	Poliovirus receptor	0.31138029143145346	-3.21151
Q9BRT3	3.336796083114271E-05	3.059756091689255E-05	MIEN1	Migration and invasion enhancer 1	0.3112755130975892	-3.21259
Q9NP70	2.7529836355665573E-10	7.688554845817548E-10	AMBN	Ameloblastin	0.3109883239514071	-3.21555
Q14624	1.6316216964825442E-07	2.5210969937407317E-07	ITIH4	Inter-alpha-trypsin inhibitor heavy chain H4	0.31008725590421976	-3.2249
O00241	7.012634768746697E-07	9.40583009279324E-07	SIRPB1	Signal-regulatory protein beta-1	0.3037719534110847	-3.29194
Q08345	0.0007067602641450549	0.00047617698567786407	DDR1	Epithelial discoidin domain-containing receptor 1	0.30300226795917523	-3.30031
P00734	0.005157982782739095	0.002815387699742044	F2	Prothrombin	0.2973495397858635	-3.36305
P11117	0.00020981448282122656	0.00015997687583170573	ACP2	Lysosomal acid phosphatase	0.29682683077854627	-3.36897
Q92956	1.8601599358951495E-06	2.2648577177029306E-06	TNFRSF14	Tumor necrosis factor receptor superfamily member 14	0.29612638791666573	-3.37694
Q8TDQ0	5.361655196200447E-06	5.884856622122146E-06	HAVCR2	Hepatitis A virus cellular receptor 2	0.2953510270152114	-3.3858
Q6GTX8	1.0355137429180328E-07	1.6724269814540983E-07	LAIR1	Leukocyte-associated immunoglobulin-like receptor 1	0.2947782409137264	-3.39238
Q9UGN4	5.593370097105878E-09	1.1884110396942115E-08	CD300A	CMRF35-like molecule 8	0.29396635288113554	-3.40175
Q9NZP8	1.2484183803562215E-09	3.0521252041314036E-09	C1RL	Complement C1r subcomponent-like protein	0.29220697671701773	-3.42223
P43251	2.169428702003033E-09	5.03643546895998E-09	BTD	Biotinidase	0.29164540808481915	-3.42882
P12259	3.2429485907301E-05	2.9821546805594488E-05	F5	Coagulation factor V	0.290427193636217	-3.4432
P10643	9.543577936907766E-10	2.3889356850869573E-09	C7	Complement component C7	0.2840318473899373	-3.52073
P09564	5.387802301259484E-05	4.7098230454557064E-05	CD7	T-cell antigen CD7	0.2835233052510586	-3.52705
P10253	3.048997336307109E-05	2.8206568222193474E-05	GAA	Lysosomal alpha-glucosidase	0.2764084454489508	-3.61783
O94772	6.843183359073394E-09	1.4252045577047151E-08	LY6H	Lymphocyte antigen 6H	0.27421116677959584	-3.64682
P20333	5.599439718560956E-12	2.1849921369489883E-11	TNFRSF1B	Tumor necrosis factor receptor superfamily member 1B	0.2732256055557041	-3.65998
P0DTE7	0.001651027288969533	0.0010176340135723196	AMY1B;AMY1C;AMY1A	Alpha-amylase 1B;Alpha-amylase 1C;Alpha-amylase 1A	0.26261011756886093	-3.80793
Q8NCC3	7.396677237558884E-07	9.87101267783928E-07	PLA2G15	Phospholipase A2 group XV	0.26040534140725774	-3.84017
Q96DA0	0.11724920475940426	0.04408142111538115	ZG16B	Zymogen granule protein 16 homolog B	0.2570037536415913	-3.89099
Q8IYS5	9.486212046316875E-08	1.543757807509847E-07	OSCAR	Osteoclast-associated immunoglobulin-like receptor	0.2510474361376273	-3.98331
P15289	7.584997016797956E-05	6.4079089013274E-05	ARSA	Arylsulfatase A	0.2505860171572884	-3.99065
P15328	0.0006250116774603599	0.00042657335316742783	FOLR1	Folate receptor alpha	0.2475587796503463	-4.03944
P10153	1.3479501033210655E-08	2.6361333615156252E-08	RNASE2	Non-secretory ribonuclease	0.23998853055625613	-4.16687
P10909	0.0004172772056454095	0.00029690324294024653	CLU	Clusterin	0.23024537851586116	-4.34319
Q9P121	0.0009174286070322776	0.0006011862895739972	NTM	Neurotrimin	0.22855768033523702	-4.37526
O14594	6.690317938704243E-08	1.1245515051647156E-07	NCAN	Neurocan core protein	0.22267147480404959	-4.49092
P26842	6.238834582296417E-06	6.746808395801869E-06	CD27	CD27 antigen	0.22259408071232245	-4.49248
P08294	0.0001715048593852512	0.0001335169547235459	SOD3	Extracellular superoxide dismutase [Cu-Zn]	0.2225076790924006	-4.49423
Q16270	7.195290354847796E-05	6.111165957531986E-05	IGFBP7	Insulin-like growth factor-binding protein 7	0.22250339503923255	-4.49431
P13987	2.92779247000041E-09	6.6029837833761846E-09	CD59	CD59 glycoprotein	0.2163060994398766	-4.62308
O60494	0.0538515168594928	0.022428215485158734	CUBN	Cubilin	0.20797679496374002	-4.80823
Q6UXG3	5.276976795418303E-05	4.623724369627034E-05	CD300LG	CMRF35-like molecule 9	0.20696271391899104	-4.83179
P01023	1.1690566233587114E-09	2.875318034728687E-09	A2M	Alpha-2-macroglobulin	0.20058218365596342	-4.98549
P05154	5.340256233487829E-08	9.164312134866241E-08	SERPINA5	Plasma serine protease inhibitor	0.19574797495995103	-5.10861
P01833	2.0303720375442755E-12	8.585830525700699E-12	PIGR	Polymeric immunoglobulin receptor	0.1940127433205816	-5.1543
P98164	2.3233778014811426E-05	2.2077951227697026E-05	LRP2	Low-density lipoprotein receptor-related protein 2	0.1890613316742002	-5.28929
Q03403	4.1508985186055234E-10	1.1188069338079917E-09	TFF2	Trefoil factor 2	0.1885674628249061	-5.30314
Q68CJ9	1.4503188523684795E-05	1.4441730625412248E-05	CREB3L3	Cyclic AMP-responsive element-binding protein 3-like protein 3	0.1792251000829378	-5.57958
P01133	1.2617222379950859E-05	1.2743295722697233E-05	EGF	Pro-epidermal growth factor	0.1745073084035186	-5.73042
P0DJD7	0.0003324703244044203	0.00024210400611725128	PGA4;PGA3;PGA5	Pepsin A-4;Pepsin A-3;Pepsin A-5	0.1722838687837955	-5.80437
O95998	3.7885210362675034E-05	3.4311385081018516E-05	IL18BP	Interleukin-18-binding protein	0.1669100474825069	-5.99125
P07911	2.9197438575699648E-05	2.7128282138577995E-05	UMOD	Uromodulin	0.15816255258498965	-6.32261
P31944	0.0003295362602279793	0.00024020070295524527	CASP14	Caspase-14	0.13618546077192287	-7.34293
P05090	0.00895633462044898	0.00460062950815308	APOD	Apolipoprotein D	0.12026545683936866	-8.31494
Q13867	0.052153556931500776	0.021804946255201317	BLMH	Bleomycin hydrolase	0.1072259226475349	-9.3261
P00915	0.004668132601476423	0.002576227982989919	CA1	Carbonic anhydrase 1	0.0845583762688693	-11.8261

## Sheet: T2
ProteinGroup	Pvalue	Qvalue	Genes	ProteinDescriptions	Ratio	Fold Change
P15090	0.001340794834650663	0.0008442598841275732	FABP4	Fatty acid-binding protein, adipocyte	12.644603192175198	12.644603192175198
P02771	3.60184027767172E-36	5.953502727502273E-34	AFP	Alpha-fetoprotein	12.499435466752443	12.499435466752443
Q99674	2.933803655496431E-28	1.56317910533169E-26	CGREF1	Cell growth regulator with EF hand domain protein 1	7.8566687687344725	7.8566687687344725
O95467	2.9204253832158653E-26	1.15417673985455E-24	GNAS	Neuroendocrine secretory protein 55	5.809407301047331	5.809407301047331
Q14118	1.2700987761471668E-23	3.3990183989817753E-22	DAG1	Dystroglycan 1	5.555927554788036	5.555927554788036
P24592	2.887350667290013E-19	4.00017096812692E-18	IGFBP6	Insulin-like growth factor-binding protein 6	5.310181297884051	5.310181297884051
P22528	1.0809448898804715E-06	1.3884900487041362E-06	SPRR1B;SPRR1A	Cornifin-B;Cornifin-A	5.2691466530800914	5.2691466530800914
O75369	0.06043084472946371	0.024792511382129935	FLNB	Filamin-B	5.214608350941972	5.214608350941972
P62328	5.418306281518271E-15	3.6766919136127274E-14	TMSB4X	Thymosin beta-4	4.8496743258727	4.8496743258727
P29279	6.109072187354923E-19	8.008205244962397E-18	CCN2	CCN family member 2	4.1211248194187355	4.1211248194187355
P01034	5.735521092429216E-10	1.5013900023828829E-09	CST3	Cystatin-C	3.9171710198105045	3.9171710198105045
Q9UHI8	5.663116546628343E-21	1.019855573724685E-19	ADAMTS1	A disintegrin and metalloproteinase with thrombospondin motifs 1	3.6660822952324503	3.6660822952324503
Q9UMX5	1.6142236646008054E-18	1.9701267809451676E-17	NENF	Neudesin	3.420674257597345	3.420674257597345
P41271	1.749944863230791E-32	1.7368887162367706E-30	NBL1	Neuroblastoma suppressor of tumorigenicity 1	3.289520293206183	3.289520293206183
P08833	1.5595272223872533E-09	3.736414492026394E-09	IGFBP1	Insulin-like growth factor-binding protein 1	3.1417796425545435	3.1417796425545435
Q13361	1.5812392633325019E-21	3.098612840096573E-20	MFAP5	Microfibrillar-associated protein 5	3.099493248673087	3.099493248673087
P01019	2.4654650029519238E-17	2.4732614138102006E-16	AGT	Angiotensinogen	3.0660941644542263	3.0660941644542263
Q8NBS9	3.728927040564024E-24	1.0875597677005682E-22	TXNDC5	Thioredoxin domain-containing protein 5	3.0256301263318743	3.0256301263318743
P07108	1.0835864486491979E-08	2.161564570212732E-08	DBI	Acyl-CoA-binding protein	3.01311351837791	3.01311351837791
Q14112	9.62266041700887E-38	2.0085258639951687E-35	NID2	Nidogen-2	2.9398008269335283	2.9398008269335283
P01024	1.3788376050367095E-17	1.4414008322360938E-16	C3	Complement C3	2.906251316817547	2.906251316817547
P02753	4.279714757003399E-23	1.0664376832557109E-21	RBP4	Retinol-binding protein 4	2.8895346444928367	2.8895346444928367
P02458	7.207907732871008E-46	4.308030650776817E-43	COL2A1	Collagen alpha-1(II) chain	2.8142975229294356	2.8142975229294356
Q9Y279	1.281816902223221E-19	1.8798765664184084E-18	VSIG4	V-set and immunoglobulin domain-containing protein 4	2.7776541493343534	2.7776541493343534
Q02413	0.002363962275419979	0.0014028016409217722	DSG1	Desmoglein-1	2.75667896521233	2.75667896521233
P59666	9.463458314742842E-15	6.153299501773666E-14	DEFA3	Neutrophil defensin 3	2.717432755422755	2.717432755422755
Q01469	0.00048259049242908267	0.00033817661395346504	FABP5	Fatty acid-binding protein 5	2.7134571452143805	2.7134571452143805
Q9UBG0	2.7929494874778063E-21	5.2956890511992986E-20	MRC2	C-type mannose receptor 2	2.7114839991761137	2.7114839991761137
Q9UKY0	8.600703772905657E-17	7.885571889609366E-16	PRND	Prion-like protein doppel	2.6397876844524015	2.6397876844524015
P27797	2.319483081870096E-12	9.710723546654764E-12	CALR	Calreticulin	2.603048952072137	2.603048952072137
P04080	0.002249569780670246	0.0013420844370722954	CSTB	Cystatin-B	2.5766440831048176	2.5766440831048176
P52799	4.0388525435318854E-14	2.337716195021122E-13	EFNB2	Ephrin-B2	2.5699802999964416	2.5699802999964416
Q08ET2	1.1205559431123259E-22	2.617486666324119E-21	SIGLEC14	Sialic acid-binding Ig-like lectin 14	2.544172006206128	2.544172006206128
P01705	2.3112311967402854E-18	2.7460436345021426E-17	IGLV2-23	Immunoglobulin lambda variable 2-23	2.525943383594709	2.525943383594709
A3EZ82	1.0616364480060024E-13	5.692983176096164E-13	;DMKN	;Dermokine	2.5169785705849876	2.5169785705849876
Q9UBC9	0.017048263813338606	0.008131419081437436	SPRR3	Small proline-rich protein 3	2.5024886067823684	2.5024886067823684
P28300	6.3498453045041405E-22	1.3202299992828372E-20	LOX	Protein-lysine 6-oxidase	2.467098573164431	2.467098573164431
P36955	1.6331467898161235E-15	1.2149539751423637E-14	SERPINF1	Pigment epithelium-derived factor	2.4062886749483385	2.4062886749483385
O43556	5.828562826407572E-16	4.666471189303985E-15	SGCE	Epsilon-sarcoglycan	2.4033794446679915	2.4033794446679915
P02774	4.754911197651575E-20	7.464504674196838E-19	GC	Vitamin D-binding protein	2.328682021612125	2.328682021612125
Q14165	1.2314748176841876E-15	9.339957973571658E-15	MLEC	Malectin	2.2974015449228706	2.2974015449228706
P10599	0.0005796926060848863	0.0003987111812963869	TXN	Thioredoxin	2.296202348428255	2.296202348428255
P14314	7.004569344098266E-18	7.695975482898962E-17	PRKCSH	Glucosidase 2 subunit beta	2.260661444993451	2.260661444993451
P07148	3.5589122562223863E-10	9.713404463706897E-10	FABP1	Fatty acid-binding protein, liver	2.242801012805952	2.242801012805952
Q8N2S1	1.0596738020942097E-13	5.683197554895013E-13	LTBP4	Latent-transforming growth factor beta-binding protein 4	2.2378361566580267	2.2378361566580267
O00264	5.171498709295875E-06	5.696155516508737E-06	PGRMC1	Membrane-associated progesterone receptor component 1	2.225683732592219	2.225683732592219
P05109	0.04897581710777819	0.020633720661426984	S100A8	Protein S100-A8	2.1992340204565792	2.1992340204565792
P15291	0.039336217469247994	0.017023018893046794	B4GALT1	Beta-1,4-galactosyltransferase 1	2.0999172624923412	2.0999172624923412
P06727	4.4529916255911123E-07	6.240043991212133E-07	APOA4	Apolipoprotein A-IV	2.073501410742005	2.073501410742005
Q92520	2.7494308036812458E-14	1.639955544457833E-13	FAM3C	Protein FAM3C	2.0723663093012004	2.0723663093012004
P46108	4.506939771989032E-09	9.770603805752387E-09	CRK	Adapter molecule crk	2.056974340914858	2.056974340914858
O14498	8.181528842117725E-25	2.6104932259105219E-23	ISLR	Immunoglobulin superfamily containing leucine-rich repeat protein	2.028465971357171	2.028465971357171
O94919	5.521085338370679E-08	9.444368556915894E-08	ENDOD1	Endonuclease domain-containing 1 protein	0.49889041390338107	-2.00445
Q15223	0.007415147214881896	0.0038879474040154523	NECTIN1	Nectin-1	0.49789185045745143	-2.00847
Q99519	3.1605036785951965E-09	7.0776884529481095E-09	NEU1	Sialidase-1	0.49653084311937545	-2.01397
P12259	0.0002545854320363429	0.00019049102288226253	F5	Coagulation factor V	0.4952173068275997	-2.01932
Q96KP4	0.005317991284202131	0.0028923509974941924	CNDP2	Cytosolic non-specific dipeptidase	0.4944128122217536	-2.0226
P16870	0.00010473879134126125	8.56612907398906E-05	CPE	Carboxypeptidase E	0.49383571592141146	-2.02496
P01011	0.004420938808681389	0.002453779755052327	SERPINA3	Alpha-1-antichymotrypsin	0.49295554445390827	-2.02858
P01780	1.3344310610529302E-07	2.1021806810100976E-07	IGHV3-7	Immunoglobulin heavy variable 3-7	0.4924492689309205	-2.03067
P09619	0.00028248859616263235	0.00020918881507163623	PDGFRB	Platelet-derived growth factor receptor beta	0.49231610135715437	-2.03122
P16070	1.3657061588886046E-07	2.1461129631224732E-07	CD44	CD44 antigen	0.49185525489672344	-2.03312
P19022	0.00012046619044790297	9.710856623054405E-05	CDH2	Cadherin-2	0.491741587146128	-2.03359
Q7Z5L0	0.0001525730428237946	0.00012015185391944105	VMO1	Vitelline membrane outer layer protein 1 homolog	0.4862337986319691	-2.05662
P01699	1.1435287406077003E-12	5.072782795962089E-12	IGLV1-44	Immunoglobulin lambda variable 1-44	0.4859798566712273	-2.0577
P40189	2.181891268269875E-09	5.062945331464321E-09	IL6ST	Interleukin-6 receptor subunit beta	0.48530997806787224	-2.06054
Q8NBJ4	2.3365345510367055E-07	3.48418733311953E-07	GOLM1	Golgi membrane protein 1	0.4843240234540232	-2.06473
P55286	7.087334761653546E-08	1.1845495777851313E-07	CDH8	Cadherin-8	0.4839764983834777	-2.06622
P05451	1.4620894808739734E-06	1.8228602149840577E-06	REG1A	Lithostathine-1-alpha	0.48339348746765015	-2.06871
P15941	2.0731018438275978E-08	3.8920501690961295E-08	MUC1	Mucin-1	0.4833914917494883	-2.06872
Q9BXP8	1.4429095749786727E-06	1.801302657952199E-06	PAPPA2	Pappalysin-2	0.48232045900129333	-2.07331
P17900	0.0018686275566508126	0.0011369124610704836	GM2A	Ganglioside GM2 activator	0.47633813269120795	-2.09935
Q03591	3.830796910592217E-12	1.542266457683634E-11	CFHR1	Complement factor H-related protein 1	0.47460637665616057	-2.10701
Q6EMK4	1.1513403486132342E-06	1.4693034604697366E-06	VASN	Vasorin	0.47108211697548424	-2.12277
P04233	0.003276087616318048	0.0018791061530335094	CD74	HLA class II histocompatibility antigen gamma chain	0.46878466239560607	-2.13318
P13473	7.003959428842325E-07	9.396180506024868E-07	LAMP2	Lysosome-associated membrane glycoprotein 2	0.4604173271444557	-2.17194
P05937	0.010042989245724505	0.005091934699144059	CALB1	Calbindin	0.4585506655388114	-2.18078
P31431	0.0016941024873752314	0.0010413048444238941	SDC4	Syndecan-4	0.45794825839596165	-2.18365
Q9BRT3	1.153178452689386E-05	1.1750757789780532E-05	MIEN1	Migration and invasion enhancer 1	0.4551999055132567	-2.19684
P12107	4.302022366511047E-05	3.8460900922092294E-05	COL11A1	Collagen alpha-1(XI) chain	0.454945881486141	-2.19806
Q8NHP8	7.163216274215024E-06	7.643531809737186E-06	PLBD2	Putative phospholipase B-like 2	0.4524817417910015	-2.21003
P00734	0.0008185064540321697	0.0005429282426199152	F2	Prothrombin	0.451771768998996	-2.21351
Q96IU4	9.246457707875834E-08	1.5086104321120387E-07	ABHD14B	Protein ABHD14B	0.45124227567879593	-2.2161
P09603	5.892532173430461E-06	6.4087775418606525E-06	CSF1	Macrophage colony-stimulating factor 1	0.4477978762648024	-2.23315
P00450	4.194249864665075E-08	7.369399672743016E-08	CP	Ceruloplasmin	0.44752647225748216	-2.2345
Q03405	4.1070273313744084E-07	5.804450077691492E-07	PLAUR	Urokinase plasminogen activator surface receptor	0.4470301344827671	-2.23699
P08174	3.2111353812241228E-06	3.704879787423982E-06	CD55	Complement decay-accelerating factor	0.4470132993823768	-2.23707
P23083	2.099852078172418E-06	2.527262106311903E-06	IGHV1-2	Immunoglobulin heavy variable 1-2	0.4453202088946189	-2.24558
Q96PD5	1.0977017054905704E-06	1.4080408806840055E-06	PGLYRP2	N-acetylmuramoyl-L-alanine amidase	0.44116621706021975	-2.26672
Q14624	9.225797508877006E-10	2.315150841341656E-09	ITIH4	Inter-alpha-trypsin inhibitor heavy chain H4	0.43909218302414194	-2.27743
Q5JS37	6.955850271208746E-11	2.1840967350742248E-10	NHLRC3	NHL repeat-containing protein 3	0.4374699868626277	-2.28587
P04439	7.455230382543629E-07	9.940628567884486E-07	HLA-A	HLA class I histocompatibility antigen, A alpha chain	0.43711592848146186	-2.28772
P78324	9.291793055686738E-07	1.2115259591404124E-06	SIRPA	Tyrosine-protein phosphatase non-receptor type substrate 1	0.4348427800967916	-2.29968
Q9NPH3	0.0292651327823298	0.013115918993053288	IL1RAP	Interleukin-1 receptor accessory protein	0.43418057122823933	-2.30319
P56537	1.8870139274339593E-05	1.8315435610952593E-05	EIF6	Eukaryotic translation initiation factor 6	0.43010399359024576	-2.32502
P02749	1.795544163664623E-13	9.2584242158162E-13	APOH	Beta-2-glycoprotein 1	0.42744735961390296	-2.33947
P69905	7.129069216845455E-10	1.8303107420949173E-09	HBA1	Hemoglobin subunit alpha	0.424619522410134	-2.35505
P10451	7.662430512274883E-08	1.2719825879572362E-07	SPP1	Osteopontin	0.4202347486140015	-2.37962
P61970	9.763493153688174E-08	1.5853783154172665E-07	NUTF2	Nuclear transport factor 2	0.4165815251719787	-2.40049
Q9NZP8	4.883053416393372E-08	8.454474280702911E-08	C1RL	Complement C1r subcomponent-like protein	0.4165508564468249	-2.40067
O75594	2.3101308321725145E-06	2.754815820454978E-06	PGLYRP1	Peptidoglycan recognition protein 1	0.41645847504153566	-2.4012
P04196	2.744282241882286E-10	7.668667817809016E-10	HRG	Histidine-rich glycoprotein	0.4133259147664553	-2.4194
P01859	2.1570865015322335E-08	4.0324976904303516E-08	IGHG2	Immunoglobulin heavy constant gamma 2	0.4117389841826841	-2.42872
P19652	1.2878338541301826E-06	1.6263306889693853E-06	ORM2	Alpha-1-acid glycoprotein 2	0.40556445280741005	-2.4657
Q9NZT1	0.005963770992969818	0.003203213239604528	CALML5	Calmodulin-like protein 5	0.40536769004669754	-2.4669
Q9NUM4	2.4039167303169935E-06	2.8554668536449677E-06	TMEM106B	Transmembrane protein 106B	0.40510365438701107	-2.4685
Q8TDQ0	4.94352945113957E-06	5.467033723016167E-06	HAVCR2	Hepatitis A virus cellular receptor 2	0.4037633078901129	-2.4767
P07478	0.022014471982950506	0.010198399539177377	PRSS2	Trypsin-2	0.403751699214	-2.47677
P07339	9.227147829438513E-05	7.642343679427303E-05	CTSD	Cathepsin D	0.4013187568964524	-2.49178
O14773	5.931635609320432E-07	8.084628688040143E-07	TPP1	Tripeptidyl-peptidase 1	0.39991749236358587	-2.50052
P02763	4.934303087946052E-07	6.845774914950216E-07	ORM1	Alpha-1-acid glycoprotein 1	0.3919343088854689	-2.55145
Q9UGN4	1.066290515239393E-06	1.371524572655248E-06	CD300A	CMRF35-like molecule 8	0.39045409892975774	-2.56112
P26927	1.5947141714145086E-05	1.572540736920826E-05	MST1	Hepatocyte growth factor-like protein	0.38911314238282524	-2.56995
O94772	2.855309780261992E-07	4.1781561699607755E-07	LY6H	Lymphocyte antigen 6H	0.3865737879634447	-2.58683
Q6GTX8	9.839879111757335E-09	1.978771739943301E-08	LAIR1	Leukocyte-associated immunoglobulin-like receptor 1	0.38418851994914305	-2.60289
O75882	4.103609892235841E-06	4.619683671984443E-06	ATRN	Attractin	0.3840086448793924	-2.60411
Q9NNX6	5.510227921187891E-09	1.172376822317436E-08	CD209	CD209 antigen	0.38338629269024715	-2.60834
P00918	0.00013516501143107142	0.00010771202626842738	CA2	Carbonic anhydrase 2	0.37820698175507234	-2.64405
P05543	1.0339926640666468E-05	1.0655003677142594E-05	SERPINA7	Thyroxine-binding globulin	0.3764975555125699	-2.65606
O94760	0.0001288780113605543	0.00010318647954704629	DDAH1	N(G),N(G)-dimethylarginine dimethylaminohydrolase 1	0.37549654512251396	-2.66314
P0DP57	2.6187264537117738E-05	2.4597997688408605E-05	SLURP2	Secreted Ly-6/uPAR domain-containing protein 2	0.3747681021340615	-2.66832
P08637	0.0010471127634716494	0.0006770288378654315	FCGR3A	Low affinity immunoglobulin gamma Fc region receptor III-A	0.3724009307140432	-2.68528
Q01459	1.1895332890276497E-09	2.9210642395796278E-09	CTBS	Di-N-acetylchitobiase	0.37123215791300895	-2.69373
P17050	1.6592552458403094E-05	1.6299874069735797E-05	NAGA	Alpha-N-acetylgalactosaminidase	0.3700377491809476	-2.70243
P08195	2.5450713264549293E-10	7.161730510934549E-10	SLC3A2	4F2 cell-surface antigen heavy chain	0.3684744053423586	-2.71389
Q08345	2.1680819411458475E-05	2.07425268823827E-05	DDR1	Epithelial discoidin domain-containing receptor 1	0.3680384151816615	-2.71711
Q68CJ9	0.0009500930013577102	0.0006206256185818392	CREB3L3	Cyclic AMP-responsive element-binding protein 3-like protein 3	0.365169761820991	-2.73845
P16112	7.990706615591096E-07	1.0583275498256983E-06	ACAN	Aggrecan core protein	0.36356167922925753	-2.75056
P08294	3.3109544259015044E-07	4.776595554613379E-07	SOD3	Extracellular superoxide dismutase [Cu-Zn]	0.3634407250563292	-2.75148
P10643	2.9051854752973356E-09	6.555404426518322E-09	C7	Complement component C7	0.36279468821806266	-2.75638
O00241	1.931593918206489E-09	4.5325139793363075E-09	SIRPB1	Signal-regulatory protein beta-1	0.3619868953830943	-2.76253
P10253	9.418229630462594E-06	9.794797310778787E-06	GAA	Lysosomal alpha-glucosidase	0.36015517070336006	-2.77658
Q9P121	1.4329406090316974E-06	1.7904973781292611E-06	NTM	Neurotrimin	0.3598747166916396	-2.77874
Q92956	1.1684719950054385E-05	1.1888091643914268E-05	TNFRSF14	Tumor necrosis factor receptor superfamily member 14	0.35922939093971495	-2.78374
P43251	1.876545329971369E-11	6.584033470139464E-11	BTD	Biotinidase	0.3582557623150358	-2.7913
P98164	7.083620190955811E-07	9.492572412945937E-07	LRP2	Low-density lipoprotein receptor-related protein 2	0.3571118429348575	-2.80024
P11117	7.99295342219319E-06	8.439808972418091E-06	ACP2	Lysosomal acid phosphatase	0.35648771284711317	-2.80515
Q07075	8.507722471412349E-08	1.39918039049707E-07	ENPEP	Glutamyl aminopeptidase	0.3475502439731673	-2.87728
P54802	8.175144680560837E-08	1.34919249505304E-07	NAGLU	Alpha-N-acetylglucosaminidase	0.3474314313814463	-2.87827
P15144	2.057476926051029E-12	8.692347326778102E-12	ANPEP	Aminopeptidase N	0.3464383852014472	-2.88652
P05362	9.299921275369858E-14	5.043776346610375E-13	ICAM1	Intercellular adhesion molecule 1	0.3455760298174189	-2.89372
P09564	4.639306820799213E-09	1.0026728155006657E-08	CD7	T-cell antigen CD7	0.34291459416731856	-2.91618
O15232	0.00040050577448735077	0.0002862465991327495	MATN3	Matrilin-3	0.3424021577818427	-2.92054
P13987	1.7535463852777405E-08	3.3452643889836484E-08	CD59	CD59 glycoprotein	0.33960250984723117	-2.94462
Q16270	2.2069981030819105E-09	5.115303870684988E-09	IGFBP7	Insulin-like growth factor-binding protein 7	0.33906979759540795	-2.94925
P10909	2.59611489530827E-07	3.8324354480419984E-07	CLU	Clusterin	0.33897585285621956	-2.95006
P14151	2.1361484772990834E-09	4.9668958402932735E-09	SELL	L-selectin	0.3374637560015257	-2.96328
O60494	0.0011270955555241517	0.000723356169034455	CUBN	Cubilin	0.33523055177099426	-2.98302
P15289	5.102750426484846E-06	5.6261426761729536E-06	ARSA	Arylsulfatase A	0.3351393193679418	-2.98383
P10153	1.6609264811840931E-09	3.953988260452745E-09	RNASE2	Non-secretory ribonuclease	0.33493258921903585	-2.98568
P08571	0.0001014116540948146	8.321411532119252E-05	CD14	Monocyte differentiation antigen CD14	0.3349114713478292	-2.98586
Q8WVN6	2.187739080150524E-12	9.196978559164893E-12	SECTM1	Secreted and transmembrane protein 1	0.33195187847667573	-3.01248
Q03403	1.5604559065629765E-08	3.008775818157288E-08	TFF2	Trefoil factor 2	0.32768341780995114	-3.05173
P13671	1.9665269249769644E-07	2.9833567681742946E-07	C6	Complement component C6	0.32665576966867027	-3.06133
Q9BYE9	2.342455493145348E-06	2.789934139212839E-06	CDHR2	Cadherin-related family member 2	0.3219433549530216	-3.10614
P13727	2.7074678335497854E-06	3.1770991764054505E-06	PRG2	Bone marrow proteoglycan	0.3207289559346304	-3.1179
Q9NP70	0.00018204540598669696	0.00014085332300618913	AMBN	Ameloblastin	0.3181824597333279	-3.14285
P13284	1.4106476138998061E-05	1.4084788842889345E-05	IFI30	Gamma-interferon-inducible lysosomal thiol reductase	0.31552983284837377	-3.16927
P20333	1.377258733823372E-07	2.1618860094348026E-07	TNFRSF1B	Tumor necrosis factor receptor superfamily member 1B	0.31536735251317094	-3.17091
P26842	1.7744024924762747E-07	2.718946208769635E-07	CD27	CD27 antigen	0.3139696047604254	-3.18502
Q8IYS5	4.9879621031612695E-08	8.615675363212111E-08	OSCAR	Osteoclast-associated immunoglobulin-like receptor	0.3131004045840071	-3.19386
P15328	4.482886494451948E-06	5.005326556597267E-06	FOLR1	Folate receptor alpha	0.30751335532691876	-3.25189
P05154	3.950428723788107E-09	8.674725410346984E-09	SERPINA5	Plasma serine protease inhibitor	0.2924360801859607	-3.41955
Q8NCC3	4.5526554251835637E-07	6.365321051483936E-07	PLA2G15	Phospholipase A2 group XV	0.2843737996565931	-3.5165
P01133	2.4997453791777513E-11	8.554790210969707E-11	EGF	Pro-epidermal growth factor	0.2839406827588208	-3.52186
P01833	1.2634038212542433E-13	6.690564826776885E-13	PIGR	Polymeric immunoglobulin receptor	0.28253433542808326	-3.53939
P11684	0.0021193648382689203	0.0012724952090704114	SCGB1A1	Uteroglobin	0.2738548229310683	-3.65157
Q6UXG3	1.5957676019734677E-07	2.4700012084535856E-07	CD300LG	CMRF35-like molecule 9	0.2680031167556962	-3.7313
P0DTE7	0.00018268405774471414	0.00014128649734904892	AMY1B;AMY1C;AMY1A	Alpha-amylase 1B;Alpha-amylase 1C;Alpha-amylase 1A	0.2644868241432701	-3.78091
P25815	0.02175022371276342	0.010090209074810605	S100P	Protein S100-P	0.25936501206483015	-3.85557
P0DJD7	3.8490067438103116E-08	6.819756062915591E-08	PGA4;PGA3;PGA5	Pepsin A-4;Pepsin A-3;Pepsin A-5	0.24743738041770416	-4.04143
Q9UHL4	2.9082631128185768E-05	2.7035925064838852E-05	DPP7	Dipeptidyl peptidase 2	0.24089686138174074	-4.15115
O14594	0.00016310111205384558	0.00012763721663995356	NCAN	Neurocan core protein	0.2354508156255698	-4.24717
Q96DA0	0.00011144853813082494	9.057678325119171E-05	ZG16B	Zymogen granule protein 16 homolog B	0.2336532640849435	-4.27985
P02750	5.561049181058619E-07	7.626666275148648E-07	LRG1	Leucine-rich alpha-2-glycoprotein	0.22055011944513495	-4.53412
P49913	0.05428454348554998	0.022580801917906033	CAMP	Cathelicidin antimicrobial peptide	0.2149871909640485	-4.65144
Q6UX06	0.0033316025697002526	0.0019074334141929352	OLFM4	Olfactomedin-4	0.19373660224984424	-5.16165
P07911	6.14361226237176E-08	1.0410377799700518E-07	UMOD	Uromodulin	0.1770663016397791	-5.6476
O95998	0.00017618072262865094	0.0001367569760336837	IL18BP	Interleukin-18-binding protein	0.1719335592962352	-5.8162
P31944	0.0019994477800586584	0.0012077221010563027	CASP14	Caspase-14	0.16769301074594634	-5.96328
P05090	0.02047946955110841	0.009565304282638534	APOD	Apolipoprotein D	0.09009452499073779	-11.0995
P00915	0.0001393435214550812	0.0001107294607551024	CA1	Carbonic anhydrase 1	0.0688908100852571	-14.5157

## Sheet: T3
ProteinGroup	Pvalue	Qvalue	Genes	ProteinDescriptions	Ratio	Fold Change
P06727	2.9167379850280067E-12	1.1993845298888724E-11	APOA4	Apolipoprotein A-IV	23.104029035801272	23.104029035801272
P02771	7.927675071420932E-36	1.2609942542928266E-33	AFP	Alpha-fetoprotein	10.684205537357311	10.684205537357311
P15090	7.523998322496497E-07	1.0024219513463707E-06	FABP4	Fatty acid-binding protein, adipocyte	8.711963489080784	8.711963489080784
Q14118	3.311803030762461E-27	1.5183852917025447E-25	DAG1	Dystroglycan 1	6.900116816296823	6.900116816296823
P36955	1.7530797412486557E-15	1.296458504960003E-14	SERPINF1	Pigment epithelium-derived factor	6.686299852457293	6.686299852457293
P00746	6.134762762073827E-20	9.48089249795483E-19	CFD	Complement factor D	6.403047551734135	6.403047551734135
Q99674	1.965928313142315E-17	2.0028380344364888E-16	CGREF1	Cell growth regulator with EF hand domain protein 1	6.333958314664099	6.333958314664099
P24592	3.0783986337234396E-21	5.790337954606826E-20	IGFBP6	Insulin-like growth factor-binding protein 6	5.9631463090516235	5.9631463090516235
Q13361	3.294087414665099E-17	3.231402592311815E-16	MFAP5	Microfibrillar-associated protein 5	5.4526177147295085	5.4526177147295085
O95467	4.291693165862775E-28	2.231896925096858E-26	GNAS	Neuroendocrine secretory protein 55	5.149529853733959	5.149529853733959
P02655	1.9817262097028415E-15	1.4539474984548156E-14	APOC2	Apolipoprotein C-II	3.9266894643421333	3.9266894643421333
P50120	2.4307308457028325E-05	2.2997657656672017E-05	RBP2	Retinol-binding protein 2	3.8959533592708326	3.8959533592708326
A3EZ82	1.4176543869245853E-16	1.2544591120431263E-15	;DMKN	;Dermokine	3.882484510732782	3.882484510732782
P01019	1.2862884747116866E-10	3.830351411445588E-10	AGT	Angiotensinogen	3.8255891960374275	3.8255891960374275
P29279	6.646128853117521E-17	6.203855905445146E-16	CCN2	CCN family member 2	3.7556456943290937	3.7556456943290937
Q9UHI8	4.8962655928855584E-20	7.677642321315605E-19	ADAMTS1	A disintegrin and metalloproteinase with thrombospondin motifs 1	3.6803347521720937	3.6803347521720937
Q9Y279	3.750817180980491E-14	2.1820242706113053E-13	VSIG4	V-set and immunoglobulin domain-containing protein 4	3.522638942804138	3.522638942804138
Q9UMX5	2.79198257679143E-17	2.77582838637605E-16	NENF	Neudesin	3.4636031463995476	3.4636031463995476
P28300	7.631722957554824E-19	9.827705066965212E-18	LOX	Protein-lysine 6-oxidase	3.3161742823153006	3.3161742823153006
P41271	3.5870716932187107E-29	2.159574257348024E-27	NBL1	Neuroblastoma suppressor of tumorigenicity 1	3.3044066209730314	3.3044066209730314
Q08ET2	1.383373042832992E-13	7.269406764326274E-13	SIGLEC14	Sialic acid-binding Ig-like lectin 14	3.2693698398491335	3.2693698398491335
O75369	0.001967953782590082	0.0011907655761961805	FLNB	Filamin-B	3.2350263358317926	3.2350263358317926
Q8NBS9	1.4039272875383007E-23	3.748654019946877E-22	TXNDC5	Thioredoxin domain-containing protein 5	3.1709364015082944	3.1709364015082944
Q14112	5.938659210513885E-32	5.424370007565728E-30	NID2	Nidogen-2	3.073288774737225	3.073288774737225
P02753	4.311352402426723E-19	5.800984439676282E-18	RBP4	Retinol-binding protein 4	3.017653873675453	3.017653873675453
P35556	3.179294319922028E-16	2.6578977853959952E-15	FBN2	Fibrillin-2	2.988371220696574	2.988371220696574
Q9UBG0	3.0083310095977637E-21	5.671477523922824E-20	MRC2	C-type mannose receptor 2	2.9782076998078195	2.9782076998078195
Q9UKY0	3.261900283861418E-27	1.4980040947265577E-25	PRND	Prion-like protein doppel	2.909040138191173	2.909040138191173
P21709	2.5737839305306035E-08	4.732443262297879E-08	EPHA1	Ephrin type-A receptor 1	2.8802647842800453	2.8802647842800453
Q08554	4.488308141054597E-11	1.46129753972774E-10	DSC1	Desmocollin-1	2.780232316164477	2.780232316164477
P02647	7.388357664778774E-12	2.8155227323551713E-11	APOA1	Apolipoprotein A-I	2.705474293428835	2.705474293428835
P13942	9.769199162670248E-11	2.974504584654443E-10	COL11A2	Collagen alpha-2(XI) chain	2.705406800901018	2.705406800901018
Q99972	3.4142404586273435E-07	4.911685091352134E-07	MYOC	Myocilin	2.685850094829383	2.685850094829383
P22528	6.413190110488757E-05	5.507360226486398E-05	SPRR1B;SPRR1A	Cornifin-B;Cornifin-A	2.658864198030203	2.658864198030203
Q9HBR0	3.8502827678169816E-13	1.8621515344760443E-12	SLC38A10	Putative sodium-coupled neutral amino acid transporter 10	2.63669666020264	2.63669666020264
O43556	4.203436207798199E-15	2.9107498817831877E-14	SGCE	Epsilon-sarcoglycan	2.6313629801073146	2.6313629801073146
P01034	1.4068410363740974E-08	2.7387063343514257E-08	CST3	Cystatin-C	2.6287661212624567	2.6287661212624567
Q8N2S1	3.473511871898804E-26	1.3520304822756649E-24	LTBP4	Latent-transforming growth factor beta-binding protein 4	2.562354481244973	2.562354481244973
O00264	1.1022914855769202E-09	2.724023302084863E-09	PGRMC1	Membrane-associated progesterone receptor component 1	2.4591474765561743	2.4591474765561743
P15291	0.028817907847632333	0.012938895816445736	B4GALT1	Beta-1,4-galactosyltransferase 1	2.4478931569788327	2.4478931569788327
P20774	1.3633529105544873E-08	2.662972696675921E-08	OGN	Mimecan	2.404858921485073	2.404858921485073
O75095	4.81355249418344E-28	2.490726535258784E-26	MEGF6	Multiple epidermal growth factor-like domains protein 6	2.3899277717933756	2.3899277717933756
Q9UHG2	4.5562172334566986E-07	6.369653164776917E-07	PCSK1N	ProSAAS	2.3605991353471203	2.3605991353471203
P15085	0.007123385575948439	0.0037506820534205817	CPA1	Carboxypeptidase A1	2.360202137947039	2.360202137947039
P02766	1.904127839883139E-18	2.2987772867910027E-17	TTR	Transthyretin	2.3269904216501116	2.3269904216501116
P52799	1.0533878150228117E-17	1.1233957458376198E-16	EFNB2	Ephrin-B2	2.267044140261049	2.267044140261049
Q14165	1.1568851481954458E-16	1.0406793218798164E-15	MLEC	Malectin	2.23982031488423	2.23982031488423
Q6UY14	2.1584989138446102E-23	5.641096020719375E-22	ADAMTSL4	ADAMTS-like protein 4	2.2394606418936442	2.2394606418936442
Q92520	1.3597240820358457E-15	1.0254186914722187E-14	FAM3C	Protein FAM3C	2.2334095861483307	2.2334095861483307
P02774	1.7331881165325494E-16	1.513374506157153E-15	GC	Vitamin D-binding protein	2.219132132989355	2.219132132989355
Q9NPY3	4.61569372363129E-05	4.097716168224967E-05	CD93	Complement component C1q receptor	2.194411184922274	2.194411184922274
P08603	2.0012152227971724E-10	5.751427979243555E-10	CFH	Complement factor H	2.1640876527002915	2.1640876527002915
P02458	7.7565234431668E-27	3.356548025143744E-25	COL2A1	Collagen alpha-1(II) chain	2.1534538322368353	2.1534538322368353
O75071	3.1323124363137596E-22	6.811313729163167E-21	EFCAB14	EF-hand calcium-binding domain-containing protein 14	2.1517310496751345	2.1517310496751345
P08572	5.439293032910166E-12	2.1279366757787338E-11	COL4A2	Collagen alpha-2(IV) chain	2.1474924898807135	2.1474924898807135
P14314	1.0982859501074853E-20	1.8955138190354754E-19	PRKCSH	Glucosidase 2 subunit beta	2.046857930819951	2.046857930819951
P26927	0.0002960210351020955	0.0002181814645793866	MST1	Hepatocyte growth factor-like protein	0.4972085286473458	-2.01123
P40189	6.222746879437072E-07	8.441759603214733E-07	IL6ST	Interleukin-6 receptor subunit beta	0.4953248051709605	-2.01888
P15586	2.700956434186768E-05	2.529348366089793E-05	GNS	N-acetylglucosamine-6-sulfatase	0.4935138596812305	-2.02629
P09603	9.390899577863062E-07	1.22340377366399E-06	CSF1	Macrophage colony-stimulating factor 1	0.49256989014221897	-2.03017
Q7Z5L0	0.0007103649494097969	0.0004783907003659526	VMO1	Vitelline membrane outer layer protein 1 homolog	0.4913696468246014	-2.03513
P78324	5.575088470899721E-08	9.52726193058757E-08	SIRPA	Tyrosine-protein phosphatase non-receptor type substrate 1	0.48859426561847547	-2.04669
Q6EMK4	4.327620978888926E-05	3.866651266222077E-05	VASN	Vasorin	0.4882203154465604	-2.04826
P11279	0.00012451406373386678	0.00010004500576475439	LAMP1	Lysosome-associated membrane glycoprotein 1	0.48762625875368987	-2.05075
Q9NP70	1.0902534646424526E-06	1.3994880672898527E-06	AMBN	Ameloblastin	0.48550368736682403	-2.05972
Q9NPH3	0.006275567634986525	0.003351697527308387	IL1RAP	Interleukin-1 receptor accessory protein	0.48253344884407146	-2.0724
P15151	2.4768173821944787E-06	2.9330217467574135E-06	PVR	Poliovirus receptor	0.48179244382280617	-2.07558
P56537	9.651135015575564E-08	1.5684306663343498E-07	EIF6	Eukaryotic translation initiation factor 6	0.47899046938031636	-2.08772
Q9NNX6	1.5031967222194943E-07	2.3409044945371176E-07	CD209	CD209 antigen	0.4779493338766285	-2.09227
P39059	9.503943310706988E-05	7.847542354888147E-05	COL15A1	Collagen alpha-1(XV) chain	0.4774307740512929	-2.09454
P01011	0.01021321399566493	0.005168170130141682	SERPINA3	Alpha-1-antichymotrypsin	0.47678012265257386	-2.0974
Q9BYE9	1.5565846783817956E-09	3.730014650579039E-09	CDHR2	Cadherin-related family member 2	0.47629176677807794	-2.09955
Q9BRT3	2.4008014734150556E-06	2.8522593522113615E-06	MIEN1	Migration and invasion enhancer 1	0.4751184505294195	-2.10474
O94919	8.451394101741502E-08	1.3908040413241005E-07	ENDOD1	Endonuclease domain-containing 1 protein	0.4707689228114182	-2.12418
P14207	0.0012987050441188247	0.0008208591355841698	FOLR2	Folate receptor beta	0.47004675349848146	-2.12745
P36957	0.009396901203524642	0.004801340630427211	DLST	Dihydrolipoyllysine-residue succinyltransferase component of 2-oxoglutarate dehydrogenase complex, mitochondrial	0.469392258590451	-2.13041
O00115	4.412899652254893E-07	6.189856864017951E-07	DNASE2	Deoxyribonuclease-2-alpha	0.4684370877060644	-2.13476
P00734	4.848896559511808E-07	6.73816403660299E-07	F2	Prothrombin	0.4679694145314062	-2.13689
P10451	5.658094324325936E-05	4.92013389284671E-05	SPP1	Osteopontin	0.4647735778719009	-2.15159
Q9H3G5	1.5015791051552326E-07	2.3388756637758637E-07	CPVL	Probable serine carboxypeptidase CPVL	0.46110807132384335	-2.16869
P08637	7.328723832870057E-06	7.802472399513661E-06	FCGR3A	Low affinity immunoglobulin gamma Fc region receptor III-A	0.4565148369018953	-2.19051
P68363	0.13552562267822343	0.04992364332417708	TUBA1B	Tubulin alpha-1B chain	0.4563369593008178	-2.19136
P16070	7.7167666653872E-09	1.5881797448875543E-08	CD44	CD44 antigen	0.4507890161296165	-2.21833
P98164	7.104074923234189E-08	1.1870107158567265E-07	LRP2	Low-density lipoprotein receptor-related protein 2	0.4495346619110204	-2.22452
Q96IU4	4.232215514162424E-09	9.230831806857328E-09	ABHD14B	Protein ABHD14B	0.44931233165058243	-2.22562
P04233	1.973962170355929E-07	2.9932822974625615E-07	CD74	HLA class II histocompatibility antigen gamma chain	0.4489221406939973	-2.22756
Q03405	3.77905571441581E-07	5.38410342232115E-07	PLAUR	Urokinase plasminogen activator surface receptor	0.44798123224212333	-2.23224
P10643	1.4088975810591273E-06	1.7635006068101802E-06	C7	Complement component C7	0.44660994124803793	-2.23909
P08294	1.7897862686576008E-06	2.186565127292209E-06	SOD3	Extracellular superoxide dismutase [Cu-Zn]	0.4341808076123718	-2.30319
P16112	3.869499425705631E-09	8.510154191190051E-09	ACAN	Aggrecan core protein	0.4340258477326003	-2.30401
P13473	1.7418972973369962E-07	2.6733098093585293E-07	LAMP2	Lysosome-associated membrane glycoprotein 2	0.4322238679583644	-2.31362
P13671	8.344084200803667E-05	6.981831382653328E-05	C6	Complement component C6	0.4297573594297182	-2.32689
Q99519	7.663706371262964E-07	1.0191420948708853E-06	NEU1	Sialidase-1	0.42948863171856	-2.32835
P19652	1.1228822002679173E-06	1.4370327526896898E-06	ORM2	Alpha-1-acid glycoprotein 2	0.4279923134401627	-2.33649
P00450	1.49045327672581E-06	1.8546903573269486E-06	CP	Ceruloplasmin	0.42784388601130663	-2.3373
Q5JS37	1.0827522549788341E-09	2.680073404677217E-09	NHLRC3	NHL repeat-containing protein 3	0.42756986274316183	-2.3388
O75629	1.555016292551449E-06	1.927151951221485E-06	CREG1	Protein CREG1	0.42245904678138185	-2.36709
Q14508	2.9436578954015723E-07	4.294179398880822E-07	WFDC2	WAP four-disulfide core domain protein 2	0.4175243056562413	-2.39507
P02763	1.1196118721789521E-07	1.7944771228176672E-07	ORM1	Alpha-1-acid glycoprotein 1	0.41597287954765877	-2.404
Q9NZT1	5.978976099965249E-08	1.0156230923575536E-07	CALML5	Calmodulin-like protein 5	0.41322014325588313	-2.42002
Q8TDQ0	1.9617753350623457E-08	3.703784412661485E-08	HAVCR2	Hepatitis A virus cellular receptor 2	0.41138968592825603	-2.43079
P04439	1.0474591267866585E-07	1.6895030658902455E-07	HLA-A	HLA class I histocompatibility antigen, A alpha chain	0.40872057770807985	-2.44666
P61970	4.142357845919232E-09	9.054238111340088E-09	NUTF2	Nuclear transport factor 2	0.4056706277109701	-2.46505
P01859	1.974405075820364E-07	2.993766649269498E-07	IGHG2	Immunoglobulin heavy constant gamma 2	0.40069444531777604	-2.49567
Q9P121	6.581418955900025E-07	8.882196440851413E-07	NTM	Neurotrimin	0.4006018373320788	-2.49624
P43251	4.83852259765891E-07	6.725221075730218E-07	BTD	Biotinidase	0.3936487278118964	-2.54034
P05543	0.00024475637765240615	0.0001838269320946517	SERPINA7	Thyroxine-binding globulin	0.39352099599915624	-2.54116
Q8NHP8	3.991104851484351E-07	5.656802848288098E-07	PLBD2	Putative phospholipase B-like 2	0.3933071890598028	-2.54254
P60174	0.028374405307374923	0.012762834431762467	TPI1	Triosephosphate isomerase	0.392766485252557	-2.54604
Q6GTX8	6.833719140326217E-07	9.189616934769812E-07	LAIR1	Leukocyte-associated immunoglobulin-like receptor 1	0.39243778853670863	-2.54817
P55286	5.091893328328117E-06	5.615523161434209E-06	CDH8	Cadherin-8	0.3903046632594601	-2.5621
Q9UGN4	1.3509043068384461E-09	3.2786778256837055E-09	CD300A	CMRF35-like molecule 8	0.39016784500068985	-2.563
P14151	2.62786713254355E-07	3.873769095179985E-07	SELL	L-selectin	0.3827813978118095	-2.61246
O00241	2.011742023732209E-07	3.0446613068405805E-07	SIRPB1	Signal-regulatory protein beta-1	0.382729506111335	-2.61281
P17900	0.00016383440398728478	0.00012814015882683404	GM2A	Ganglioside GM2 activator	0.3813873359190164	-2.62201
Q14956	7.189095864415274E-07	9.619101191645828E-07	GPNMB	Transmembrane glycoprotein NMB	0.3794456949430235	-2.63542
P04196	3.5956508502504595E-10	9.804267318875265E-10	HRG	Histidine-rich glycoprotein	0.3760262436987458	-2.65939
Q01459	5.896209634847358E-08	1.0025756502818359E-07	CTBS	Di-N-acetylchitobiase	0.3759044972519609	-2.66025
P10909	0.002606430536250391	0.0015310760674448563	CLU	Clusterin	0.3729302324805895	-2.68147
P13987	3.0236526976550766E-08	5.479481474123775E-08	CD59	CD59 glycoprotein	0.3718074755950942	-2.68956
O94772	6.935330887689565E-10	1.7852384108876954E-09	LY6H	Lymphocyte antigen 6H	0.371380776571677	-2.69265
Q9NUM4	3.307584691602527E-05	3.0357374909685136E-05	TMEM106B	Transmembrane protein 106B	0.3669380376252167	-2.72526
P0DP57	1.743774889817711E-05	1.705198503178479E-05	SLURP2	Secreted Ly-6/uPAR domain-containing protein 2	0.36347871471153387	-2.75119
P08195	1.9060270231283114E-07	2.900537063978287E-07	SLC3A2	4F2 cell-surface antigen heavy chain	0.36186574778665487	-2.76346
P63104	0.09141062285762343	0.03553440621605073	YWHAZ	14-3-3 protein zeta/delta	0.36039983224145167	-2.7747
P15144	2.2941627972559915E-12	9.613147287783999E-12	ANPEP	Aminopeptidase N	0.35964614620396185	-2.78051
O75503	6.056122106792609E-07	8.236334053922774E-07	CLN5	Ceroid-lipofuscinosis neuronal protein 5	0.358694456141922	-2.78789
P28799	9.98617856930313E-08	1.6181607598988667E-07	GRN	Progranulin	0.35491520272722304	-2.81757
P10253	2.5235692268652827E-07	3.735869870445096E-07	GAA	Lysosomal alpha-glucosidase	0.35485173969626904	-2.81808
Q6UXG3	3.063485657901123E-06	3.550869139022255E-06	CD300LG	CMRF35-like molecule 9	0.3537749791160858	-2.82666
Q9HD89	6.82419448633087E-05	5.826160722423068E-05	RETN	Resistin	0.3498080011010148	-2.85871
P17050	4.09621779084288E-05	3.681913268041115E-05	NAGA	Alpha-N-acetylgalactosaminidase	0.34751458679344766	-2.87758
O60814	0.021062023994894135	0.00980707440624414	H2BC12;H2BS1;H2BC5;H2BC4;H2BC18;H2BC9;H2BC15;H2BC14;H2BC13	Histone H2B type 1-K;Histone H2B type F-S;Histone H2B type 1-D;Histone H2B type 1-C/E/F/G/I;Histone H2B type 2-F;Histone H2B type 1-H;Histone H2B type 1-N;Histone H2B type 1-M;Histone H2B type 1-L	0.33944586607158767	-2.94598
Q92956	6.348560148978857E-11	2.008242851452697E-10	TNFRSF14	Tumor necrosis factor receptor superfamily member 14	0.33601589289470607	-2.97605
O14773	4.4629500973479835E-07	6.25283037250317E-07	TPP1	Tripeptidyl-peptidase 1	0.33205137605589663	-3.01158
P20333	8.148182036462277E-10	2.0661032168206118E-09	TNFRSF1B	Tumor necrosis factor receptor superfamily member 1B	0.3305526872435395	-3.02524
Q8IYS5	2.5346937363394393E-06	2.9938203019527006E-06	OSCAR	Osteoclast-associated immunoglobulin-like receptor	0.32758673506956176	-3.05263
Q16270	1.841947756149116E-08	3.499259510944792E-08	IGFBP7	Insulin-like growth factor-binding protein 7	0.3269636057589273	-3.05844
P54802	4.615877357761533E-09	9.982630564480865E-09	NAGLU	Alpha-N-acetylglucosaminidase	0.3246769798406436	-3.07998
P09564	5.7094346935779365E-09	1.2106385251846064E-08	CD7	T-cell antigen CD7	0.3204196117215053	-3.12091
P15289	4.889134474555896E-09	1.0514048377258442E-08	ARSA	Arylsulfatase A	0.3175884770174222	-3.14873
P07355	0.09885169849704753	0.03803708912968207	ANXA2	Annexin A2	0.3158369955128816	-3.16619
P18669	0.03571707098103193	0.015637226513275513	PGAM1	Phosphoglycerate mutase 1	0.31516916377575777	-3.1729
P11117	9.72884741986309E-07	1.2626238496849991E-06	ACP2	Lysosomal acid phosphatase	0.3120339171365428	-3.20478
P0DTE7	0.0029517128910898733	0.001712184872861804	AMY1B;AMY1C;AMY1A	Alpha-amylase 1B;Alpha-amylase 1C;Alpha-amylase 1A	0.31157214916703435	-3.20953
P05362	1.0839549006826992E-06	1.3919445774296907E-06	ICAM1	Intercellular adhesion molecule 1	0.3086408858751636	-3.24001
P13727	7.145794922912985E-13	3.2891632638085997E-12	PRG2	Bone marrow proteoglycan	0.30505098573868555	-3.27814
P26842	1.8217006776742767E-10	5.276891413177372E-10	CD27	CD27 antigen	0.3023647228733149	-3.30726
P13284	1.4769196784006487E-06	1.839360505866133E-06	IFI30	Gamma-interferon-inducible lysosomal thiol reductase	0.2980190452438092	-3.35549
Q8NCC3	6.365257167022871E-07	8.615984690584014E-07	PLA2G15	Phospholipase A2 group XV	0.29480108591263354	-3.39212
P11684	0.0008848840701920556	0.0005820713216439349	SCGB1A1	Uteroglobin	0.2935362573561776	-3.40673
P10153	5.512796677536926E-08	9.432146160583435E-08	RNASE2	Non-secretory ribonuclease	0.2804313589168496	-3.56594
Q07075	8.177495047933744E-07	1.0800662816320382E-06	ENPEP	Glutamyl aminopeptidase	0.27846829693497094	-3.59107
P07339	5.3801739993994554E-08	9.226671202213684E-08	CTSD	Cathepsin D	0.2781402797066061	-3.59531
P08571	0.0012207371178211085	0.0007767633635842792	CD14	Monocyte differentiation antigen CD14	0.27606267646625154	-3.62237
P49913	0.00958056731611743	0.004884654375163752	CAMP	Cathelicidin antimicrobial peptide	0.2698607358377155	-3.70562
P15328	2.4126978054337814E-06	2.864824654739621E-06	FOLR1	Folate receptor alpha	0.26769981973816703	-3.73553
O14594	5.511944066560027E-09	1.1726814553494404E-08	NCAN	Neurocan core protein	0.26534052712018735	-3.76874
P01833	1.5808192539293394E-07	2.448884774789022E-07	PIGR	Polymeric immunoglobulin receptor	0.26211217203311526	-3.81516
P01133	1.6333377727405977E-08	3.1347923093809073E-08	EGF	Pro-epidermal growth factor	0.25944107214131495	-3.85444
P62805	0.0025808143480960436	0.0015175142975668388	H4C1	Histone H4	0.2587051721434491	-3.8654
Q96DA0	3.2953031303763284E-08	5.9220106805263983E-08	ZG16B	Zymogen granule protein 16 homolog B	0.2583760458209507	-3.87033
P05154	1.624955300595181E-08	3.121038499589525E-08	SERPINA5	Plasma serine protease inhibitor	0.25365731186406015	-3.94233
P68104	0.04255578356735016	0.01824616782601249	EEF1A1;EEF1A1P5	Elongation factor 1-alpha 1;Putative elongation factor 1-alpha-like 3	0.24955739726288215	-4.00709
P02750	2.193036594084578E-06	2.6295907406936773E-06	LRG1	Leucine-rich alpha-2-glycoprotein	0.24242476257069756	-4.12499
Q8WVN6	1.7314374797521202E-07	2.658840150620076E-07	SECTM1	Secreted and transmembrane protein 1	0.2395528282942039	-4.17444
P07911	1.803041667874855E-08	3.431591406103746E-08	UMOD	Uromodulin	0.23845600229586186	-4.19365
P0DJD7	3.3164668651832204E-07	4.783962416976722E-07	PGA4;PGA3;PGA5	Pepsin A-4;Pepsin A-3;Pepsin A-5	0.2384262384187357	-4.19417
Q13867	1.2379713527213853E-10	3.696748024056329E-10	BLMH	Bleomycin hydrolase	0.20703212634155904	-4.83017
Q9UHL4	0.0008422274547364035	0.000556974074074009	DPP7	Dipeptidyl peptidase 2	0.17091339167207337	-5.85092
P05090	1.030316681937491E-06	1.3295448773597675E-06	APOD	Apolipoprotein D	0.1634750842831895	-6.11714
O95998	0.00019611827373355512	0.000150559720187863	IL18BP	Interleukin-18-binding protein	0.15273987577321277	-6.54708
P31151	5.763636468754346E-09	1.2209701706507217E-08	S100A7	Protein S100-A7	0.14388522307391674	-6.94998
P31944	5.90243489969146E-07	8.048802761763882E-07	CASP14	Caspase-14	0.1411444134692865	-7.08494
P04792	0.007554883622816758	0.003953173004687815	HSPB1	Heat shock protein beta-1	0.11254230566070698	-8.88555
P00915	2.1798129103081646E-05	2.0843396420299266E-05	CA1	Carbonic anhydrase 1	0.03955589624328142	-25.2807

## Sheet: T4
ProteinGroup	Pvalue	Qvalue	Genes	ProteinDescriptions	Ratio	Fold Change
P06727	3.1011624182116642E-15	2.1947671682526952E-14	APOA4	Apolipoprotein A-IV	28.039717373582715	28.039717373582715
P69905	7.342014510649431E-07	9.779854448991978E-07	HBA1	Hemoglobin subunit alpha	23.44774630869041	23.44774630869041
P00746	6.19869339223763E-22	1.2796961706902207E-20	CFD	Complement factor D	17.758915670507502	17.758915670507502
P69892	3.5273642784431914E-07	5.044901384587327E-07	HBG2	Hemoglobin subunit gamma-2	15.113549722360085	15.113549722360085
P02771	3.5743965742464744E-39	8.949246036894547E-37	AFP	Alpha-fetoprotein	11.09935613506312	11.09935613506312
P36955	1.0956727880121189E-21	2.183182363186605E-20	SERPINF1	Pigment epithelium-derived factor	10.756340302486864	10.756340302486864
P15090	2.6939375489981985E-20	4.364772301063722E-19	FABP4	Fatty acid-binding protein, adipocyte	10.572589080794197	10.572589080794197
Q14118	2.5150664240172006E-28	1.3426510141227794E-26	DAG1	Dystroglycan 1	7.470120212294332	7.470120212294332
P22528	8.669688605944433E-06	9.064985908210902E-06	SPRR1B;SPRR1A	Cornifin-B;Cornifin-A	6.684296600881368	6.684296600881368
P02655	4.945780192373519E-14	2.806515610403634E-13	APOC2	Apolipoprotein C-II	6.133668191620728	6.133668191620728
Q13361	1.1855765938431505E-22	2.7401323004502803E-21	MFAP5	Microfibrillar-associated protein 5	5.252582253314695	5.252582253314695
P24592	2.338405339448638E-22	5.165436433924999E-21	IGFBP6	Insulin-like growth factor-binding protein 6	5.1028068576456445	5.1028068576456445
Q9UMX5	3.085059799696462E-33	3.379289173146237E-31	NENF	Neudesin	4.958688316254839	4.958688316254839
P02753	7.300429385627718E-28	3.616061150648986E-26	RBP4	Retinol-binding protein 4	4.945098022409516	4.945098022409516
Q99972	2.5110052686247853E-11	8.572113472881629E-11	MYOC	Myocilin	4.843963445286346	4.843963445286346
P09382	6.019518435240507E-15	4.041403313616685E-14	LGALS1	Galectin-1	4.781448120003621	4.781448120003621
Q08554	5.622451550388712E-18	6.26193319508679E-17	DSC1	Desmocollin-1	4.694008617166701	4.694008617166701
O95467	1.4694051000682064E-27	6.984295262713116E-26	GNAS	Neuroendocrine secretory protein 55	4.6891075020327815	4.6891075020327815
Q99674	2.1773938758624723E-20	3.572834429134334E-19	CGREF1	Cell growth regulator with EF hand domain protein 1	4.4777376017105786	4.4777376017105786
Q14112	6.203819582330305E-50	5.934639158750759E-47	NID2	Nidogen-2	4.3859044110617145	4.3859044110617145
O75369	2.5348589182254755E-08	4.656691692768993E-08	FLNB	Filamin-B	4.26936591827104	4.26936591827104
P01019	4.430592839319536E-07	6.196915943729023E-07	AGT	Angiotensinogen	4.263452816393619	4.263452816393619
P29279	7.033942205293286E-28	3.494571093693719E-26	CCN2	CCN family member 2	3.9914100352709987	3.9914100352709987
P08833	1.4056256380556437E-22	3.209986001051275E-21	IGFBP1	Insulin-like growth factor-binding protein 1	3.9300121988266343	3.9300121988266343
P01024	1.2775180722161397E-20	2.1724136796983456E-19	C3	Complement C3	3.7713171733750026	3.7713171733750026
P02647	5.9785459676301995E-12	2.3136706058051906E-11	APOA1	Apolipoprotein A-I	3.537036099927887	3.537036099927887
P28300	7.677244060607212E-23	1.8293027126419936E-21	LOX	Protein-lysine 6-oxidase	3.5266715954654804	3.5266715954654804
P01034	1.0534429519295176E-09	2.607789717095063E-09	CST3	Cystatin-C	3.4923483488927833	3.4923483488927833
P07737	6.167726571079035E-23	1.4933802854583255E-21	PFN1	Profilin-1	3.4587030626239557	3.4587030626239557
Q9UBG0	6.144511056604832E-26	2.2953998401571575E-24	MRC2	C-type mannose receptor 2	3.4569164616683525	3.4569164616683525
P31949	0.00033803926941697283	0.0002452545091858448	S100A11	Protein S100-A11	3.4211439281012046	3.4211439281012046
A3EZ82	8.630221469591925E-12	3.23719764523327E-11	;DMKN	;Dermokine	3.4142846550069987	3.4142846550069987
Q8NBS9	1.6721086025422005E-27	7.89764505783292E-26	TXNDC5	Thioredoxin domain-containing protein 5	3.3982769019587686	3.3982769019587686
Q9UHI8	2.7291575111687106E-23	6.983726701149085E-22	ADAMTS1	A disintegrin and metalloproteinase with thrombospondin motifs 1	3.2986727310567563	3.2986727310567563
P02458	1.3408886574569566E-47	9.493572183073985E-45	COL2A1	Collagen alpha-1(II) chain	3.2870285811820152	3.2870285811820152
P14618	0.0025201200285672977	0.0014826289486915174	PKM	Pyruvate kinase PKM	3.2813268935089384	3.2813268935089384
Q1L6U9	1.606431420483436E-08	3.080620407134646E-08	MSMP	Prostate-associated microseminoprotein	3.258592342636127	3.258592342636127
P61956	1.2334242928825755E-39	3.225384947724556E-37	SUMO2	Small ubiquitin-related modifier 2	3.1224681694077177	3.1224681694077177
Q9Y279	2.314587890079977E-14	1.3951209840602067E-13	VSIG4	V-set and immunoglobulin domain-containing protein 4	3.117435927350244	3.117435927350244
P35556	8.469867210736747E-21	1.4771964892712413E-19	FBN2	Fibrillin-2	3.0758934309746637	3.0758934309746637
P41271	4.0810989597274674E-30	2.7736657055335886E-28	NBL1	Neuroblastoma suppressor of tumorigenicity 1	3.063768341030776	3.063768341030776
P02452	9.860840184330095E-20	1.4619458741246194E-18	COL1A1	Collagen alpha-1(I) chain	3.032710792212585	3.032710792212585
O43556	2.3917216001435465E-15	1.725493449818608E-14	SGCE	Epsilon-sarcoglycan	3.0108125167527	3.0108125167527
P05546	8.475475383364541E-31	6.381175537117279E-29	SERPIND1	Heparin cofactor 2	2.996879868386173	2.996879868386173
Q6UWW0	1.7970429778080025E-30	1.2771874388956063E-28	LCN15	Lipocalin-15	2.970477248262537	2.970477248262537
P50120	2.0263652680148033E-14	1.2354978523827933E-13	RBP2	Retinol-binding protein 2	2.9667212313086755	2.9667212313086755
Q8N2S1	7.577935022588471E-35	1.0579824808146738E-32	LTBP4	Latent-transforming growth factor beta-binding protein 4	2.891843734243589	2.891843734243589
Q08ET2	2.65699915697963E-19	3.681452221341061E-18	SIGLEC14	Sialic acid-binding Ig-like lectin 14	2.886405221495746	2.886405221495746
P61916	0.0013968724492796508	0.0008741276998910857	NPC2	NPC intracellular cholesterol transporter 2	2.748453075670055	2.748453075670055
P52799	6.078883686360865E-10	1.5800378877691369E-09	EFNB2	Ephrin-B2	2.7100278743794632	2.7100278743794632
Q15828	2.710701775468134E-15	1.938081664117282E-14	CST6	Cystatin-M	2.685453419947194	2.685453419947194
Q9UHG2	1.4623321224589864E-11	5.231042758118367E-11	PCSK1N	ProSAAS	2.683485353857698	2.683485353857698
P68104	1.7813069935380966E-05	1.7345590560776443E-05	EEF1A1;EEF1A1P5	Elongation factor 1-alpha 1;Putative elongation factor 1-alpha-like 3	2.6762812459470187	2.6762812459470187
Q96JF0	5.337889055903277E-09	1.1347198568036973E-08	ST6GAL2	Beta-galactoside alpha-2,6-sialyltransferase 2	2.6724717421990603	2.6724717421990603
P00338	0.01960262553472872	0.009184545954067098	LDHA	L-lactate dehydrogenase A chain	2.657709029570492	2.657709029570492
P21709	1.0045682318203927E-23	2.7264676900003094E-22	EPHA1	Ephrin type-A receptor 1	2.6478312303681277	2.6478312303681277
P05109	0.0010157426610966785	0.0006572668422116263	S100A8	Protein S100-A8	2.635153094731368	2.635153094731368
Q9UBC9	0.04262833764008462	0.0182379107269911	SPRR3	Small proline-rich protein 3	2.6223609569799264	2.6223609569799264
P20774	4.272482513415024E-12	1.7002412174260707E-11	OGN	Mimecan	2.6142040563203657	2.6142040563203657
P15291	0.04226280478031887	0.018101360513747465	B4GALT1	Beta-1,4-galactosyltransferase 1	2.6069417168070514	2.6069417168070514
Q92520	2.1188085961565544E-21	4.053193257840402E-20	FAM3C	Protein FAM3C	2.6008808967356405	2.6008808967356405
P02766	3.3406019884863702E-21	6.212961548783005E-20	TTR	Transthyretin	2.5869932165250584	2.5869932165250584
Q9P1F3	4.5943262987547915E-15	3.1460956511848837E-14	ABRACL	Costars family protein ABRACL	2.523347661661335	2.523347661661335
P36980	9.053716374076688E-12	3.381269156535387E-11	CFHR2	Complement factor H-related protein 2	2.4676099159406886	2.4676099159406886
P14314	1.1443659077251005E-23	3.072480722005605E-22	PRKCSH	Glucosidase 2 subunit beta	2.454244151556576	2.454244151556576
O00264	2.7731236788096346E-06	3.2380889043846003E-06	PGRMC1	Membrane-associated progesterone receptor component 1	2.446889592989255	2.446889592989255
P62937	7.335368889027662E-18	8.004093338547975E-17	PPIA	Peptidyl-prolyl cis-trans isomerase A	2.444763304576783	2.444763304576783
P30101	1.1126673958897702E-14	7.125292601588444E-14	PDIA3	Protein disulfide-isomerase A3	2.4373247015740778	2.4373247015740778
Q92688	1.5055443363592658E-19	2.173408658860593E-18	ANP32B	Acidic leucine-rich nuclear phosphoprotein 32 family member B	2.4265187416168637	2.4265187416168637
P04080	0.02233150062298775	0.01030850221535466	CSTB	Cystatin-B	2.4112880572974267	2.4112880572974267
P00742	1.8402601105288366E-10	5.31097701017733E-10	F10	Coagulation factor X	2.3940420547806056	2.3940420547806056
P07148	9.33061398898841E-54	1.6708289902194638E-50	FABP1	Fatty acid-binding protein, liver	2.3608620473724398	2.3608620473724398
O75095	1.04855643857222E-28	5.879624980127359E-27	MEGF6	Multiple epidermal growth factor-like domains protein 6	2.3553373629879415	2.3553373629879415
P02774	2.101311290845901E-20	3.4576351108581413E-19	GC	Vitamin D-binding protein	2.339028953467718	2.339028953467718
Q14126	2.1791798084550095E-14	1.321006121173474E-13	DSG2	Desmoglein-2	2.323598217296788	2.323598217296788
P06702	0.0017754259511909994	0.0010836202315612404	S100A9	Protein S100-A9	2.314031506518977	2.314031506518977
Q5KU26	2.1107796903036496E-14	1.2832618248556516E-13	COLEC12	Collectin-12	2.287520239350295	2.287520239350295
O75071	1.8179776332619E-28	9.897584508066703E-27	EFCAB14	EF-hand calcium-binding domain-containing protein 14	2.2415915588686266	2.2415915588686266
Q6UY14	2.764837129998924E-26	1.0876082333919358E-24	ADAMTSL4	ADAMTS-like protein 4	2.2324011251524185	2.2324011251524185
Q14847	1.1256737132138889E-23	3.0252526951012874E-22	LASP1	LIM and SH3 domain protein 1	2.2273845583648266	2.2273845583648266
Q9NPY3	3.7644430503548454E-06	4.262156927464563E-06	CD93	Complement component C1q receptor	2.2009231561131233	2.2009231561131233
Q06830	0.01411885467067084	0.006870304626873378	PRDX1	Peroxiredoxin-1	2.1851465982115474	2.1851465982115474
P54727	3.2194089121823014E-17	3.154385047154521E-16	RAD23B	UV excision repair protein RAD23 homolog B	2.1773438098376063	2.1773438098376063
Q15848	8.312304915866408E-20	1.2499108808502149E-18	ADIPOQ	Adiponectin	2.172533746428298	2.172533746428298
P22352	1.2758016595228097E-08	2.500364841737161E-08	GPX3	Glutathione peroxidase 3	2.1653219208504875	2.1653219208504875
Q13508	9.020222358787206E-08	1.4716640709436297E-07	ART3	Ecto-ADP-ribosyltransferase 3	2.1239776906021266	2.1239776906021266
Q14165	7.931793821208194E-16	6.200604732282066E-15	MLEC	Malectin	2.1189758740471754	2.1189758740471754
P08603	2.4836089355278023E-15	1.7885979650052118E-14	CFH	Complement factor H	2.1091147722769614	2.1091147722769614
Q9UKY0	4.521378923773295E-21	8.230608280863069E-20	PRND	Prion-like protein doppel	2.108875527482719	2.108875527482719
Q9HBR0	1.5442071400216664E-09	3.693792267913367E-09	SLC38A10	Putative sodium-coupled neutral amino acid transporter 10	2.108035220637967	2.108035220637967
O00499	0.028151564114996874	0.012650246910720114	BIN1	Myc box-dependent-interacting protein 1	2.0910010275759836	2.0910010275759836
P12111	5.024516782918868E-09	1.0743924019568283E-08	COL6A3	Collagen alpha-3(VI) chain	2.0741957732026637	2.0741957732026637
P57087	5.032437578313709E-23	1.2355646742201397E-21	JAM2	Junctional adhesion molecule B	2.0732225641478417	2.0732225641478417
P20908	1.8392126140195663E-27	8.642305843811735E-26	COL5A1	Collagen alpha-1(V) chain	2.069003911171633	2.069003911171633
Q9BRA2	2.0849315569832976E-09	4.843203108060581E-09	TXNDC17	Thioredoxin domain-containing protein 17	2.066068780692361	2.066068780692361
P59666	6.987993406963945E-09	1.4481973304109344E-08	DEFA3	Neutrophil defensin 3	2.046046232151877	2.046046232151877
P80370	2.083479196019072E-18	2.4919463966093072E-17	DLK1	Protein delta homolog 1	2.043708013271112	2.043708013271112
P07108	1.8506419418704432E-09	4.3461462020171676E-09	DBI	Acyl-CoA-binding protein	2.001660052996294	2.001660052996294
Q68D85	1.0510573573559113E-08	2.09590628062654E-08	NCR3LG1	Natural cytotoxicity triggering receptor 3 ligand 1	0.49932888301685296	-2.00269
O75629	1.2940048181704076E-07	2.0391289145732009E-07	CREG1	Protein CREG1	0.4990784003690918	-2.00369
O94760	1.1759399121404192E-06	1.4943386008057669E-06	DDAH1	N(G),N(G)-dimethylarginine dimethylaminohydrolase 1	0.4984279275446587	-2.00631
Q13510	8.214121020167022E-05	6.869103630147896E-05	ASAH1	Acid ceramidase	0.4982990388313753	-2.00683
P39059	4.411481563286804E-05	3.925065449676611E-05	COL15A1	Collagen alpha-1(XV) chain	0.4978933744753068	-2.00846
Q9UIB8	5.804694302992329E-08	9.861084786464365E-08	CD84	SLAM family member 5	0.4975572855479795	-2.00982
O75503	0.0008793614471424342	0.0005776434932575468	CLN5	Ceroid-lipofuscinosis neuronal protein 5	0.49668954683411315	-2.01333
P56537	1.143889089199928E-06	1.457274151003379E-06	EIF6	Eukaryotic translation initiation factor 6	0.49616171845119356	-2.01547
P06280	6.304750125326068E-09	1.3191467330218164E-08	GLA	Alpha-galactosidase A	0.49566952315516644	-2.01747
P62258	0.037069606639916965	0.016126975341543778	YWHAE	14-3-3 protein epsilon	0.4949761629011113	-2.0203
P16870	1.6261514880098923E-05	1.5966309120966786E-05	CPE	Carboxypeptidase E	0.49360905029173957	-2.02589
P05156	2.894571045741919E-06	3.365491434659026E-06	CFI	Complement factor I	0.49329835469741706	-2.02717
P30530	3.3594051855811304E-09	7.447543437040825E-09	AXL	Tyrosine-protein kinase receptor UFO	0.488394891038485	-2.04752
P78310	0.036723641099405686	0.015994880393396072	CXADR	Coxsackievirus and adenovirus receptor	0.4876330184720403	-2.05072
Q14956	4.0522876306421195E-08	7.126433884396607E-08	GPNMB	Transmembrane glycoprotein NMB	0.48748496515542555	-2.05135
P19440	4.985283872431829E-10	1.3185454763034763E-09	GGT1	Glutathione hydrolase 1 proenzyme	0.48719275395211936	-2.05258
P24855	5.05602235293557E-09	1.0802652796306611E-08	DNASE1	Deoxyribonuclease-1	0.4861459908437989	-2.057
P53634	2.4548086475272152E-09	5.613288674294528E-09	CTSC	Dipeptidyl peptidase 1	0.48377607370214865	-2.06707
P31431	1.1673677225061832E-07	1.857738722943516E-07	SDC4	Syndecan-4	0.4806763044102431	-2.0804
P39060	2.2825707142405173E-10	6.471617900850854E-10	COL18A1	Collagen alpha-1(XVIII) chain	0.47785595298835964	-2.09268
P48551	5.649537588036572E-13	2.6405112925655272E-12	IFNAR2	Interferon alpha/beta receptor 2	0.47549687638755245	-2.10306
Q14624	2.5497283159392695E-09	5.80744423726115E-09	ITIH4	Inter-alpha-trypsin inhibitor heavy chain H4	0.4740705302821887	-2.10939
P51688	0.002599477369554811	0.0015244927228809655	SGSH	N-sulphoglucosamine sulphohydrolase	0.473225544993368	-2.11316
Q96P63	6.249720832132209E-05	5.368896443530801E-05	SERPINB12	Serpin B12	0.47009872447223344	-2.12721
P55286	4.257048739511854E-06	4.76312983932451E-06	CDH8	Cadherin-8	0.4693421756896124	-2.13064
Q6UXB4	3.168333893808875E-06	3.649536427973664E-06	CLEC4G	C-type lectin domain family 4 member G	0.46887465870500644	-2.13277
Q9UNN8	7.148531617212098E-07	9.546519128629478E-07	PROCR	Endothelial protein C receptor	0.46876423163386816	-2.13327
P14207	0.036005428629765114	0.01571738527748578	FOLR2	Folate receptor beta	0.4682476075374266	-2.13562
Q9NRX4	6.284350828962926E-07	8.497284085412576E-07	PHPT1	14 kDa phosphohistidine phosphatase	0.46817468513793115	-2.13595
P15309	4.219363498500024E-08	7.391064352212571E-08	ACP3	Prostatic acid phosphatase	0.4674185973248417	-2.13941
P33908	0.0007190239657263738	0.00048248103640402806	MAN1A1	Mannosyl-oligosaccharide 1,2-alpha-mannosidase IA	0.4638438330836932	-2.1559
P02751	8.8420171337124E-12	3.309408557516166E-11	FN1	Fibronectin	0.46298296031438213	-2.15991
P19022	1.2497379831394105E-08	2.4532533517744514E-08	CDH2	Cadherin-2	0.4624857064545219	-2.16223
Q9BYE9	1.0228017553728764E-14	6.592865341073212E-14	CDHR2	Cadherin-related family member 2	0.4604087807823308	-2.17198
P01780	1.1526386737835528E-05	1.1718441020574513E-05	IGHV3-7	Immunoglobulin heavy variable 3-7	0.4598005220537599	-2.17486
P15586	7.334316156531278E-09	1.513079268798323E-08	GNS	N-acetylglucosamine-6-sulfatase	0.4533248711748696	-2.20592
Q66K79	5.4744588918257863E-14	3.0818898840724007E-13	CPZ	Carboxypeptidase Z	0.452284134550866	-2.211
P10909	0.0057657624465309336	0.003103050434455889	CLU	Clusterin	0.45037196754917036	-2.22039
Q9BRK3	4.79293391503152E-09	1.0293136730862873E-08	MXRA8	Matrix remodeling-associated protein 8	0.4486586679903781	-2.22887
P63104	0.12596813526262884	0.04682105109244981	YWHAZ	14-3-3 protein zeta/delta	0.4461652619872388	-2.24132
P02671	6.500689226920753E-05	5.563836713700009E-05	FGA	Fibrinogen alpha chain	0.4449842135749838	-2.24727
P23083	0.0002905747812767454	0.00021408967695284498	IGHV1-2	Immunoglobulin heavy variable 1-2	0.44349440421379177	-2.25482
P08185	2.2816685796013572E-11	7.852005524687626E-11	SERPINA6	Corticosteroid-binding globulin	0.440561689197902	-2.26983
O75223	4.8427265350638E-06	5.351844345635334E-06	GGCT	Gamma-glutamylcyclotransferase	0.4374159140043096	-2.28615
O00115	6.666520595234132E-09	1.387754951909593E-08	DNASE2	Deoxyribonuclease-2-alpha	0.43650881882239445	-2.2909
P78324	3.649202270997171E-12	1.471398940068427E-11	SIRPA	Tyrosine-protein phosphatase non-receptor type substrate 1	0.43167688663821346	-2.31655
Q96IU4	1.0419739223581904E-13	5.581315901449399E-13	ABHD14B	Protein ABHD14B	0.43079138274708456	-2.32131
Q08380	3.3947545182293E-12	1.3777046813597277E-11	LGALS3BP	Galectin-3-binding protein	0.4295854373901157	-2.32783
Q9Y6X5	4.3369974845901995E-17	4.1468224962284866E-16	ENPP4	Bis(5'-adenosyl)-triphosphatase ENPP4	0.4257684849651642	-2.34869
Q6UX06	9.548515043953698E-07	1.238844967160538E-06	OLFM4	Olfactomedin-4	0.424735866459501	-2.3544
P17900	0.00024255630162243216	0.00018197245507343605	GM2A	Ganglioside GM2 activator	0.4243685831771295	-2.35644
P11279	9.801647211658345E-05	8.054080344343571E-05	LAMP1	Lysosome-associated membrane glycoprotein 1	0.41989696127818077	-2.38154
P27487	3.3815654610593817E-11	1.1252577771607958E-10	DPP4	Dipeptidyl peptidase 4	0.4182438467252149	-2.39095
Q6EMK4	3.0218939926391474E-09	6.770186633711531E-09	VASN	Vasorin	0.4162323037743724	-2.4025
P05362	4.068942145547472E-09	8.879548379176652E-09	ICAM1	Intercellular adhesion molecule 1	0.4152680132480166	-2.40808
P08174	7.175309782034272E-12	2.7345452825285787E-11	CD55	Complement decay-accelerating factor	0.4146601951449646	-2.41161
P06733	0.07021607697631098	0.02820617612511133	ENO1	Alpha-enolase	0.41361465743537174	-2.41771
P15151	2.328987077104735E-09	5.3524604063601074E-09	PVR	Poliovirus receptor	0.41335569854337073	-2.41922
P10451	4.540690524779986E-07	6.33614365894432E-07	SPP1	Osteopontin	0.4115296964541898	-2.42996
P13473	1.253880631088805E-08	2.460798993234705E-08	LAMP2	Lysosome-associated membrane glycoprotein 2	0.4075797055167644	-2.45351
O75882	4.368896762770538E-09	9.470637757386636E-09	ATRN	Attractin	0.40441047993919693	-2.47274
P61970	1.7993828594186732E-16	1.5623354579533567E-15	NUTF2	Nuclear transport factor 2	0.40420700249192815	-2.47398
Q08345	1.4755747256125153E-08	2.8521891657433794E-08	DDR1	Epithelial discoidin domain-containing receptor 1	0.4032234715217237	-2.48001
Q14508	1.1107449653814886E-08	2.2044690701716455E-08	WFDC2	WAP four-disulfide core domain protein 2	0.4029362699781997	-2.48178
P00734	2.901647359246904E-13	1.4350915417345302E-12	F2	Prothrombin	0.4023053024038882	-2.48567
Q7Z5L0	0.00024537950559445416	0.00018386610238175545	VMO1	Vitelline membrane outer layer protein 1 homolog	0.3990671633274762	-2.50584
P04233	0.00010467299415247654	8.543438802952604E-05	CD74	HLA class II histocompatibility antigen gamma chain	0.3969864776016641	-2.51898
P11684	4.213708910952481E-06	4.7189042380362295E-06	SCGB1A1	Uteroglobin	0.39212981222971927	-2.55018
P16070	5.054250482399262E-12	1.9846914274500265E-11	CD44	CD44 antigen	0.392003428213178	-2.551
P43251	1.033819927469525E-10	3.1264342119656256E-10	BTD	Biotinidase	0.3903317589002293	-2.56192
P19652	1.1616896940476258E-06	1.4777574123311462E-06	ORM2	Alpha-1-acid glycoprotein 2	0.3901119423971554	-2.56337
Q9UGN4	1.1660266220169759E-11	4.2563123685536795E-11	CD300A	CMRF35-like molecule 8	0.38963161687091036	-2.56653
O00187	7.553621467637667E-07	1.003397689940735E-06	MASP2	Mannan-binding lectin serine protease 2	0.38822879549680195	-2.5758
P13987	6.311753566804034E-13	2.9274311081350334E-12	CD59	CD59 glycoprotein	0.3877292962689056	-2.57912
Q9BRT3	1.0622361998175682E-13	5.679877978018353E-13	MIEN1	Migration and invasion enhancer 1	0.385896955416748	-2.59137
P08637	1.667108927126655E-07	2.56357639116017E-07	FCGR3A	Low affinity immunoglobulin gamma Fc region receptor III-A	0.3843663708268027	-2.60168
Q9BYF1	6.258208461927614E-05	5.375290895141931E-05	ACE2	Angiotensin-converting enzyme 2	0.3815944952410074	-2.62058
P60174	0.003926488048596446	0.0022044211664325685	TPI1	Triosephosphate isomerase	0.3802940649802216	-2.62954
Q12907	0.0001940683146245743	0.00014885600480725046	LMAN2	Vesicular integral-membrane protein VIP36	0.3780822499092249	-2.64493
O94772	1.4703673796312824E-18	1.8047549067946357E-17	LY6H	Lymphocyte antigen 6H	0.37528127515771453	-2.66467
Q9H3G5	4.502265359179354E-12	1.784356245988846E-11	CPVL	Probable serine carboxypeptidase CPVL	0.3752134544872421	-2.66515
Q6UXG3	9.181044379898751E-08	1.4950301228842936E-07	CD300LG	CMRF35-like molecule 9	0.37453788612507344	-2.66996
P04196	2.0181637168715153E-14	1.2307705758950208E-13	HRG	Histidine-rich glycoprotein	0.3718818815095993	-2.68903
Q9NUM4	2.6624032039420065E-05	2.4911962186351816E-05	TMEM106B	Transmembrane protein 106B	0.36972855670414534	-2.70469
Q9HD89	0.0004196319208719203	0.0002977202854908771	RETN	Resistin	0.3694172850082513	-2.70697
Q99519	1.874628161801691E-07	2.850808088910551E-07	NEU1	Sialidase-1	0.36908833940855296	-2.70938
P16112	1.1350566842754957E-11	4.153755795332584E-11	ACAN	Aggrecan core protein	0.36746794443161274	-2.72133
P14151	6.08716668565584E-11	1.9289531977796525E-10	SELL	L-selectin	0.3621787566681085	-2.76107
P02763	1.6709316097121267E-09	3.963542548960643E-09	ORM1	Alpha-1-acid glycoprotein 1	0.3587271867012996	-2.78763
P08294	3.0365300976060727E-07	4.404928538471152E-07	SOD3	Extracellular superoxide dismutase [Cu-Zn]	0.35863082023070597	-2.78838
Q9P121	9.367990179045041E-11	2.857153758250512E-10	NTM	Neurotrimin	0.35466465895518473	-2.81956
Q01459	9.052216733044827E-13	4.0777053304952885E-12	CTBS	Di-N-acetylchitobiase	0.3545797305107312	-2.82024
P07339	6.6631596870447386E-06	7.139799275964893E-06	CTSD	Cathepsin D	0.3537950519842303	-2.8265
P17050	9.451369741356834E-09	1.903370830853536E-08	NAGA	Alpha-N-acetylgalactosaminidase	0.35355168102366785	-2.82844
P10253	1.2921838830152587E-09	3.1426900945328437E-09	GAA	Lysosomal alpha-glucosidase	0.3509212499494827	-2.84964
Q03405	1.5698374004429456E-07	2.428186546537092E-07	PLAUR	Urokinase plasminogen activator surface receptor	0.3474009544694815	-2.87852
O14773	5.450476688231901E-07	7.472814010703032E-07	TPP1	Tripeptidyl-peptidase 1	0.3466660311061477	-2.88462
Q8NHP8	9.623594958060928E-08	1.560308559955506E-07	PLBD2	Putative phospholipase B-like 2	0.3466333342330656	-2.88489
P13727	1.8054759343497625E-16	1.5669651634628451E-15	PRG2	Bone marrow proteoglycan	0.345667489122263	-2.89295
P01130	1.0510277281658907E-07	1.6900977261977697E-07	LDLR	Low-density lipoprotein receptor	0.3454043895374215	-2.89516
P00450	9.673169149548853E-14	5.215331124405276E-13	CP	Ceruloplasmin	0.3418806247173048	-2.925
P01011	0.01258463551901488	0.006206088599092956	SERPINA3	Alpha-1-antichymotrypsin	0.33610241756140125	-2.97528
P01859	1.867158574393509E-07	2.8402353805089863E-07	IGHG2	Immunoglobulin heavy constant gamma 2	0.33311390144076364	-3.00198
P05543	2.589815670778592E-07	3.813247111993675E-07	SERPINA7	Thyroxine-binding globulin	0.33251576724350185	-3.00738
Q8TDQ0	4.107134981047202E-07	5.789658805812029E-07	HAVCR2	Hepatitis A virus cellular receptor 2	0.3316890023326493	-3.01487
O00241	3.914675373536152E-12	1.568688654742751E-11	SIRPB1	Signal-regulatory protein beta-1	0.3236411629706378	-3.08984
P15289	4.83717133553908E-10	1.282625067603493E-09	ARSA	Arylsulfatase A	0.32327135775247134	-3.09338
Q6GTX8	1.2686230287666293E-10	3.774980714022281E-10	LAIR1	Leukocyte-associated immunoglobulin-like receptor 1	0.32212509473484613	-3.10438
P08571	0.00013244147923643923	0.00010555133689700719	CD14	Monocyte differentiation antigen CD14	0.3196272096143749	-3.12864
Q8NCC3	1.8421010812453656E-09	4.3276923810490915E-09	PLA2G15	Phospholipase A2 group XV	0.3193591039638001	-3.13127
Q96DA0	5.832011399165175E-05	5.043925596929098E-05	ZG16B	Zymogen granule protein 16 homolog B	0.3132467343123588	-3.19237
Q92956	6.23647445721036E-14	3.4762143222596963E-13	TNFRSF14	Tumor necrosis factor receptor superfamily member 14	0.30719707845005356	-3.25524
P28799	1.7166305295084178E-07	2.631866472661183E-07	GRN	Progranulin	0.30172261282715235	-3.3143
P11117	3.362053168413758E-08	6.020413991056045E-08	ACP2	Lysosomal acid phosphatase	0.3017169983280928	-3.31436
Q8IYS5	8.08200099968052E-08	1.3318340862355136E-07	OSCAR	Osteoclast-associated immunoglobulin-like receptor	0.2993536710494028	-3.34053
P13284	1.920752551492715E-09	4.496439854820186E-09	IFI30	Gamma-interferon-inducible lysosomal thiol reductase	0.29915314985327046	-3.34277
P08195	6.822645220259027E-11	2.1410962057420625E-10	SLC3A2	4F2 cell-surface antigen heavy chain	0.29440527443043285	-3.39668
P26842	2.4843685014261193E-12	1.0318798013285211E-11	CD27	CD27 antigen	0.2932424613162327	-3.41015
P04439	7.197359162001897E-09	1.4873952404536496E-08	HLA-A	HLA class I histocompatibility antigen, A alpha chain	0.29170425151128665	-3.42813
P15144	5.150710965132355E-07	7.100113187293032E-07	ANPEP	Aminopeptidase N	0.2891739933583926	-3.45813
P20333	2.1057722832239477E-13	1.0692681205383E-12	TNFRSF1B	Tumor necrosis factor receptor superfamily member 1B	0.2852876279008578	-3.50523
P0DTE7	3.3742883835709897E-07	4.847535157781613E-07	AMY1B;AMY1C;AMY1A	Alpha-amylase 1B;Alpha-amylase 1C;Alpha-amylase 1A	0.28505501696706415	-3.50809
O14594	4.967136788475163E-11	1.6000038774451594E-10	NCAN	Neurocan core protein	0.28226191428724146	-3.54281
P01833	6.378259280942385E-13	2.9554479017257474E-12	PIGR	Polymeric immunoglobulin receptor	0.2658936828482418	-3.7609
P10153	8.707650080683421E-10	2.1901937538430325E-09	RNASE2	Non-secretory ribonuclease	0.26406311891341655	-3.78697
P54802	5.958548306674862E-10	1.5519922248772228E-09	NAGLU	Alpha-N-acetylglucosaminidase	0.2579286372603083	-3.87704
P15328	3.3140109629442873E-07	4.768322783623239E-07	FOLR1	Folate receptor alpha	0.2543367030835787	-3.9318
Q16270	3.176133632035207E-08	5.7184428654675115E-08	IGFBP7	Insulin-like growth factor-binding protein 7	0.2486368456445089	-4.02193
P09564	3.6614248191587904E-15	2.555489622129706E-14	CD7	T-cell antigen CD7	0.243280850044609	-4.11048
Q8WVN6	5.318564239145082E-13	2.4982936445418495E-12	SECTM1	Secreted and transmembrane protein 1	0.24128998028151932	-4.14439
P07911	8.986037325361103E-09	1.8187573506428932E-08	UMOD	Uromodulin	0.23346843416624408	-4.28323
P05154	2.4052760763658886E-10	6.785184964466129E-10	SERPINA5	Plasma serine protease inhibitor	0.22816473051652678	-4.3828
P0DJD7	3.19478225147533E-09	7.121880425929634E-09	PGA4;PGA3;PGA5	Pepsin A-4;Pepsin A-3;Pepsin A-5	0.21501364299266126	-4.65087
P01133	3.371826995433259E-11	1.122652115068021E-10	EGF	Pro-epidermal growth factor	0.2057397134607824	-4.86051
Q07075	1.4333325376754773E-08	2.7780999033719484E-08	ENPEP	Glutamyl aminopeptidase	0.20165531351064783	-4.95896
P02750	4.15246974904018E-13	1.9910777004944277E-12	LRG1	Leucine-rich alpha-2-glycoprotein	0.1936679572343695	-5.16348
Q9UHL4	2.0993982440800045E-08	3.9260706100610285E-08	DPP7	Dipeptidyl peptidase 2	0.19113429563588155	-5.23192
P05090	0.0026733685699463425	0.0015633525667240777	APOD	Apolipoprotein D	0.17052011614460433	-5.86441
Q13867	5.869404081289471E-14	3.285589894556414E-13	BLMH	Bleomycin hydrolase	0.15736843182343244	-6.35451
O95998	4.787047181654212E-10	1.2707249216822555E-09	IL18BP	Interleukin-18-binding protein	0.14873040558441902	-6.72357
P00915	3.1534853223310908E-09	7.038201234753749E-09	CA1	Carbonic anhydrase 1	0.09737013125847425	-10.2701
P31944	2.4195067322588915E-08	4.463697026800811E-08	CASP14	Caspase-14	0.06149074209458833	-16.2626
P31151	9.486685292988033E-07	1.2316183976705493E-06	S100A7	Protein S100-A7	0.04532597439963862	-22.0624
P01023	0.031143918964444284	0.013832785459374436	A2M	Alpha-2-macroglobulin	0.030813787494216843	-32.453

## Sheet: T6
ProteinGroup	Pvalue	Qvalue	Genes	ProteinDescriptions	Ratio	Fold Change
P15090	4.958131448687806E-44	2.1410821041244517E-41	FABP4	Fatty acid-binding protein, adipocyte	15.701415800830272	15.701415800830272
P06727	4.990386065656779E-13	2.3624349577878155E-12	APOA4	Apolipoprotein A-IV	12.644686967721308	12.644686967721308
P36955	5.1429706202744927E-23	1.269656440467645E-21	SERPINF1	Pigment epithelium-derived factor	12.338333777536988	12.338333777536988
P28300	2.8316548515098624E-20	4.602973830361321E-19	LOX	Protein-lysine 6-oxidase	9.097013367685339	9.097013367685339
P24592	2.3819524552688605E-28	1.2891301739539082E-26	IGFBP6	Insulin-like growth factor-binding protein 6	9.006954751651321	9.006954751651321
Q13361	1.6822995105109395E-25	5.950088491721368E-24	MFAP5	Microfibrillar-associated protein 5	8.724672855524279	8.724672855524279
P35556	4.645844074404008E-24	1.3379511845560148E-22	FBN2	Fibrillin-2	7.338883153791338	7.338883153791338
P08833	1.1862617050557083E-25	4.3007852937580136E-24	IGFBP1	Insulin-like growth factor-binding protein 1	7.252441438068673	7.252441438068673
P02771	2.638126809536201E-32	2.5384905395035072E-30	AFP	Alpha-fetoprotein	7.208919218778848	7.208919218778848
P00746	5.0098717119474345E-11	1.6167705563871365E-10	CFD	Complement factor D	6.974590418993614	6.974590418993614
Q14118	1.3205569612432385E-22	3.050113082143442E-21	DAG1	Dystroglycan 1	6.666898903504907	6.666898903504907
Q15828	1.205666502531991E-22	2.8004329239323746E-21	CST6	Cystatin-M	6.0719026052896705	6.0719026052896705
P02458	5.31034839461672E-30	3.598993718882392E-28	COL2A1	Collagen alpha-1(II) chain	5.737678991315041	5.737678991315041
Q99972	2.4064589314257016E-07	3.578429204103194E-07	MYOC	Myocilin	5.647373946533912	5.647373946533912
P29279	2.856759733535108E-31	2.349207804805341E-29	CCN2	CCN family member 2	5.596101013757057	5.596101013757057
Q14112	1.483168349274746E-32	1.4900331966891722E-30	NID2	Nidogen-2	5.564490319331619	5.564490319331619
P13942	1.2153441005804917E-25	4.4004206064916134E-24	COL11A2	Collagen alpha-2(XI) chain	5.094381354871183	5.094381354871183
Q5KU26	1.2481523993745465E-25	4.511288777406336E-24	COLEC12	Collectin-12	4.918633153942928	4.918633153942928
O95467	7.319365236701765E-32	6.61228088415292E-30	GNAS	Neuroendocrine secretory protein 55	4.8750005718162805	4.8750005718162805
Q99674	2.624255597916434E-15	1.886262324323725E-14	CGREF1	Cell growth regulator with EF hand domain protein 1	4.852799566654728	4.852799566654728
Q08554	5.461232187360721E-14	3.0837436216438164E-13	DSC1	Desmocollin-1	4.798746094593384	4.798746094593384
P02753	7.79155844149501E-18	8.491645616470777E-17	RBP4	Retinol-binding protein 4	4.6189256880778045	4.6189256880778045
P08572	2.3964056248238583E-18	2.839062567300658E-17	COL4A2	Collagen alpha-2(IV) chain	4.5964695031910665	4.5964695031910665
P01034	1.6131159457312159E-15	1.2021124250443684E-14	CST3	Cystatin-C	4.473483215394281	4.473483215394281
P09382	3.0873495729964E-07	4.482705925091417E-07	LGALS1	Galectin-1	4.408190006873239	4.408190006873239
P07737	2.982066374836166E-23	7.624328412786328E-22	PFN1	Profilin-1	4.349086281756466	4.349086281756466
P50120	2.4978534260291054E-11	8.549024879824085E-11	RBP2	Retinol-binding protein 2	4.295428051930397	4.295428051930397
P61956	5.9705175900761775E-33	6.321544169826484E-31	SUMO2	Small ubiquitin-related modifier 2	4.257527194346985	4.257527194346985
P02452	5.4599390778638207E-14	3.0832245319882783E-13	COL1A1	Collagen alpha-1(I) chain	4.186773031681852	4.186773031681852
Q6UWW0	1.7432731547553824E-29	1.095088878935445E-27	LCN15	Lipocalin-15	4.098535997344584	4.098535997344584
P02810	4.89320868689595E-16	3.974316617382353E-15	PRH1	Salivary acidic proline-rich phosphoprotein 1/2	4.091102299447622	4.091102299447622
P61916	5.640694328483732E-15	3.816294546906228E-14	NPC2	NPC intracellular cholesterol transporter 2	4.062274765560245	4.062274765560245
Q9UBG0	4.908124924379819E-33	5.312626558567552E-31	MRC2	C-type mannose receptor 2	4.039497576300131	4.039497576300131
P01019	7.03085629170488E-09	1.4602765585712592E-08	AGT	Angiotensinogen	4.032523432314187	4.032523432314187
P12111	1.5027778968618188E-18	1.8447554834523414E-17	COL6A3	Collagen alpha-3(VI) chain	3.974028463107263	3.974028463107263
P35754	2.1583210135658014E-20	3.5653578449610913E-19	GLRX	Glutaredoxin-1	3.9279890155358355	3.9279890155358355
A3EZ82	7.74331316210143E-12	2.939379922727015E-11	;DMKN	;Dermokine	3.9075522134567744	3.9075522134567744
P62328	5.9031887637276895E-21	1.0607734405931587E-19	TMSB4X	Thymosin beta-4	3.561282025305998	3.561282025305998
Q8N2S1	5.349381550134293E-23	1.3143193037088962E-21	LTBP4	Latent-transforming growth factor beta-binding protein 4	3.4979527749644888	3.4979527749644888
Q15848	5.138532671500241E-21	9.335378298355504E-20	ADIPOQ	Adiponectin	3.4711341360963317	3.4711341360963317
P00995	1.5104425695808543E-08	2.9205359762531085E-08	SPINK1	Serine protease inhibitor Kazal-type 1	3.4571712669650996	3.4571712669650996
Q08ET2	1.7158118281040703E-19	2.461648279388132E-18	SIGLEC14	Sialic acid-binding Ig-like lectin 14	3.3804997416440723	3.3804997416440723
P08123	1.8947496589330016E-09	4.4551228021706645E-09	COL1A2	Collagen alpha-2(I) chain	3.354756976104572	3.354756976104572
O75369	8.150773233670593E-18	8.849227014784132E-17	FLNB	Filamin-B	3.311586414502787	3.311586414502787
P57087	1.5386061207504905E-33	1.8077526045512884E-31	JAM2	Junctional adhesion molecule B	3.2737041399470375	3.2737041399470375
P07148	4.2928014270534914E-44	1.8658608661532694E-41	FABP1	Fatty acid-binding protein, liver	3.2428694551057466	3.2428694551057466
P15291	8.95626943774155E-05	7.441453643849331E-05	B4GALT1	Beta-1,4-galactosyltransferase 1	3.1541208088646067	3.1541208088646067
Q9HBR0	4.4085709397697837E-13	2.107747199376145E-12	SLC38A10	Putative sodium-coupled neutral amino acid transporter 10	3.133121293660868	3.133121293660868
Q9UHG2	3.083289619986491E-19	4.254805552224959E-18	PCSK1N	ProSAAS	3.1229527842251774	3.1229527842251774
P12107	3.7216117191229597E-16	3.0760450405177046E-15	COL11A1	Collagen alpha-1(XI) chain	3.1205035489487076	3.1205035489487076
Q14210	1.9631687589674674E-13	1.00466686876985E-12	LY6D	Lymphocyte antigen 6D	3.095662671479397	3.095662671479397
P30101	4.3558266387345986E-26	1.6702398008499754E-24	PDIA3	Protein disulfide-isomerase A3	3.0208960736854604	3.0208960736854604
P36980	2.6337334548748244E-09	6.002827881012367E-09	CFHR2	Complement factor H-related protein 2	2.9895211208490955	2.9895211208490955
Q14019	3.375410410142992E-13	1.6518562396380323E-12	COTL1	Coactosin-like protein	2.9755048386220526	2.9755048386220526
P01024	2.115692106695785E-19	2.998836311398322E-18	C3	Complement C3	2.9203598923291447	2.9203598923291447
Q96S96	7.738213539679617E-07	1.0281054329136192E-06	PEBP4	Phosphatidylethanolamine-binding protein 4	2.9005261033866536	2.9005261033866536
P41271	1.1580700687573923E-18	1.4483338782579185E-17	NBL1	Neuroblastoma suppressor of tumorigenicity 1	2.897177636097522	2.897177636097522
P05546	6.026916577842505E-25	1.9663768961251968E-23	SERPIND1	Heparin cofactor 2	2.8925941009434513	2.8925941009434513
Q1L6U9	1.3905711960548036E-07	2.1810392730256565E-07	MSMP	Prostate-associated microseminoprotein	2.867803638094212	2.867803638094212
Q13508	1.1834793887532313E-15	9.00492435280134E-15	ART3	Ecto-ADP-ribosyltransferase 3	2.8668827856277006	2.8668827856277006
Q9UMX5	1.7925227104046274E-21	3.482917081720794E-20	NENF	Neudesin	2.8347984504146466	2.8347984504146466
Q02747	1.7925537114336534E-21	3.482917081720794E-20	GUCA2A	Guanylin	2.807401390910879	2.807401390910879
Q92520	9.421223445725606E-21	1.6411035053927097E-19	FAM3C	Protein FAM3C	2.807350023421959	2.807350023421959
Q9NPY3	8.047299500285308E-13	3.6697145064606185E-12	CD93	Complement component C1q receptor	2.802718695327605	2.802718695327605
P98160	7.616646499033236E-26	2.834932325091432E-24	HSPG2	Basement membrane-specific heparan sulfate proteoglycan core protein	2.788705657178826	2.788705657178826
P22528	0.08256571483679952	0.03253852368109104	SPRR1B;SPRR1A	Cornifin-B;Cornifin-A	2.7410974128121715	2.7410974128121715
Q12805	5.969583755427702E-21	1.0715370362299824E-19	EFEMP1	EGF-containing fibulin-like extracellular matrix protein 1	2.738700748668652	2.738700748668652
Q96JF0	4.638563865064574E-16	3.7838863375583626E-15	ST6GAL2	Beta-galactoside alpha-2,6-sialyltransferase 2	2.657442001855831	2.657442001855831
O75368	1.7706469419768928E-25	6.233160895187969E-24	SH3BGRL	SH3 domain-binding glutamic acid-rich-like protein	2.652286071613099	2.652286071613099
Q14126	4.587761814252643E-19	6.139844141482363E-18	DSG2	Desmoglein-2	2.6403897187595495	2.6403897187595495
O75095	5.23841905992778E-19	6.95868584414307E-18	MEGF6	Multiple epidermal growth factor-like domains protein 6	2.607971176692515	2.607971176692515
P08603	2.2288575350841956E-22	4.968545121452553E-21	CFH	Complement factor H	2.568461975141309	2.568461975141309
P52799	3.470690596627626E-16	2.8822247322779562E-15	EFNB2	Ephrin-B2	2.539762225390581	2.539762225390581
P21709	2.8176859084201606E-05	2.6281280318277357E-05	EPHA1	Ephrin type-A receptor 1	2.523822898602963	2.523822898602963
Q8NBS9	1.55695032135192E-17	1.6118647232974316E-16	TXNDC5	Thioredoxin domain-containing protein 5	2.506002864345101	2.506002864345101
P01705	5.505308754749067E-13	2.5846873069882912E-12	IGLV2-23	Immunoglobulin lambda variable 2-23	2.494561442008017	2.494561442008017
P98172	2.25091489616359E-23	5.871456693092121E-22	EFNB1	Ephrin-B1	2.483899050327375	2.483899050327375
P05997	5.077485668850124E-19	6.755783480670402E-18	COL5A2	Collagen alpha-2(V) chain	2.479300290192848	2.479300290192848
P0CG47	1.3609514613547237E-21	2.6873659691773427E-20	UBB;UBC;RPS27A;UBA52	Polyubiquitin-B;Polyubiquitin-C;Ubiquitin-40S ribosomal protein S27a;Ubiquitin-60S ribosomal protein L40	2.4691480150404743	2.4691480150404743
P80370	3.210425646816094E-20	5.185856177167034E-19	DLK1	Protein delta homolog 1	2.4652261035384697	2.4652261035384697
P02461	0.0010184051252632702	0.0006603361088928464	COL3A1	Collagen alpha-1(III) chain	2.435888979586964	2.435888979586964
Q9P1F3	4.412454632322705E-14	2.537399833186758E-13	ABRACL	Costars family protein ABRACL	2.4092227813766165	2.4092227813766165
O60234	8.967062660875619E-12	3.362903325008053E-11	GMFG	Glia maturation factor gamma	2.376829656304167	2.376829656304167
Q9UKY0	4.0895668679699713E-22	8.740800084741209E-21	PRND	Prion-like protein doppel	2.370631974796028	2.370631974796028
Q9NQ38	2.6799683487962727E-18	3.148323449775197E-17	SPINK5	Serine protease inhibitor Kazal-type 5	2.3647623588212636	2.3647623588212636
Q9Y624	4.85936381345928E-15	3.3269720871098316E-14	F11R	Junctional adhesion molecule A	2.3500800233286374	2.3500800233286374
P54727	3.2354306329889174E-13	1.589861892218802E-12	RAD23B	UV excision repair protein RAD23 homolog B	2.34313979557321	2.34313979557321
O75071	1.1821417369500048E-14	7.544340023493995E-14	EFCAB14	EF-hand calcium-binding domain-containing protein 14	2.337929039948877	2.337929039948877
Q14766	1.4434429682637778E-16	1.2760469027052134E-15	LTBP1	Latent-transforming growth factor beta-binding protein 1	2.3357681599830133	2.3357681599830133
Q9Y279	1.0130378059403769E-07	1.6396906910389395E-07	VSIG4	V-set and immunoglobulin domain-containing protein 4	2.290711416415447	2.290711416415447
Q6UY14	9.744922893357986E-18	1.0450672737539548E-16	ADAMTSL4	ADAMTS-like protein 4	2.2898996667107787	2.2898996667107787
P00742	2.2425099462127616E-08	4.1773882684831534E-08	F10	Coagulation factor X	2.2773065027287545	2.2773065027287545
O43405	5.777624073133279E-18	6.439708561513957E-17	COCH	Cochlin	2.1726026132578222	2.1726026132578222
Q15063	2.88677693017802E-12	1.1881898358255556E-11	POSTN	Periostin	2.169470640301454	2.169470640301454
O43556	5.5260284252750084E-05	4.8175842099238206E-05	SGCE	Epsilon-sarcoglycan	2.162192306079102	2.162192306079102
P60983	3.669568543425925E-25	1.2353714835174297E-23	GMFB	Glia maturation factor beta	2.1214034966386808	2.1214034966386808
Q9NZH0	1.2394992383430719E-15	9.395634333106937E-15	GPRC5B	G-protein coupled receptor family C group 5 member B	2.111727105951137	2.111727105951137
P07307	2.293504439674272E-12	9.61123088021207E-12	ASGR2	Asialoglycoprotein receptor 2	2.1060346906346874	2.1060346906346874
P04216	1.0239312996631567E-18	1.2911459042381467E-17	THY1	Thy-1 membrane glycoprotein	2.1039861148598376	2.1039861148598376
Q92765	6.389285789504595E-20	9.844168179408664E-19	FRZB	Secreted frizzled-related protein 3	2.0775880291783264	2.0775880291783264
O00468	1.4946917862494571E-21	2.939489235332743E-20	AGRN	Agrin	2.066580361877392	2.066580361877392
P20774	2.6136361044726103E-09	5.961140002126508E-09	OGN	Mimecan	2.0651744208758154	2.0651744208758154
P20908	1.083649361071242E-09	2.681972012877514E-09	COL5A1	Collagen alpha-1(V) chain	2.062048558115364	2.062048558115364
Q14847	5.241776011780152E-18	5.879000346092288E-17	LASP1	LIM and SH3 domain protein 1	2.057949734315346	2.057949734315346
O43493	4.092510761592986E-20	6.492600261900164E-19	TGOLN2	Trans-Golgi network integral membrane protein 2	2.0535782397242057	2.0535782397242057
Q16661	7.965742153764397E-16	6.243603657155634E-15	GUCA2B	Guanylate cyclase activator 2B	2.0378859554045854	2.0378859554045854
Q9UBX5	1.1318362506946106E-18	1.4187515798980468E-17	FBLN5	Fibulin-5	2.0368896175030833	2.0368896175030833
O15540	3.896208224351779E-17	3.7744803188223485E-16	FABP7	Fatty acid-binding protein, brain	2.03440263616677	2.03440263616677
Q9UGN4	7.885036075300426E-08	1.305834421915467E-07	CD300A	CMRF35-like molecule 8	0.4996996425718613	-2.0012
Q9UIB8	1.5616709996783772E-09	3.740898700437748E-09	CD84	SLAM family member 5	0.4975015911605409	-2.01004
P55286	0.00014731443814310205	0.00011641527285136873	CDH8	Cadherin-8	0.4959734583018311	-2.01624
P08637	1.0965812001290316E-07	1.7611920433578526E-07	FCGR3A	Low affinity immunoglobulin gamma Fc region receptor III-A	0.49333896536996025	-2.027
P51688	0.013583319628332615	0.006652764797420929	SGSH	N-sulphoglucosamine sulphohydrolase	0.49323546152859393	-2.02743
P33908	0.0025325524857098074	0.0014918753635063736	MAN1A1	Mannosyl-oligosaccharide 1,2-alpha-mannosidase IA	0.49106348698265023	-2.0364
P30530	5.823686358905268E-07	7.953014585355174E-07	AXL	Tyrosine-protein kinase receptor UFO	0.4882939516788983	-2.04795
P68104	1.0642641816828018E-06	1.369110343994346E-06	EEF1A1;EEF1A1P5	Elongation factor 1-alpha 1;Putative elongation factor 1-alpha-like 3	0.48787585897514324	-2.0497
P48551	1.9935350403721964E-08	3.7568663634678815E-08	IFNAR2	Interferon alpha/beta receptor 2	0.487249775382874	-2.05234
P00734	1.692520348075842E-08	3.238431769997807E-08	F2	Prothrombin	0.48540872990176787	-2.06012
Q92859	0.0001097042938387263	8.931232386901993E-05	NEO1	Neogenin	0.48510057962921826	-2.06143
Q9P121	4.2256978965060516E-05	3.785796429699113E-05	NTM	Neurotrimin	0.4850728448203292	-2.06155
O94760	0.00010884770980576429	8.868937244785917E-05	DDAH1	N(G),N(G)-dimethylarginine dimethylaminohydrolase 1	0.479387515926482	-2.086
P13284	6.405494326236047E-08	1.0806184615326934E-07	IFI30	Gamma-interferon-inducible lysosomal thiol reductase	0.47016403022871656	-2.12692
P09619	0.00022838312439161541	0.00017270596955918619	PDGFRB	Platelet-derived growth factor receptor beta	0.4698975170652982	-2.12812
Q8NCC3	1.1184877067732794E-05	1.1434982653411186E-05	PLA2G15	Phospholipase A2 group XV	0.4672464986258811	-2.1402
Q8NHP8	4.258542143929491E-05	3.812157372976453E-05	PLBD2	Putative phospholipase B-like 2	0.46511651226040185	-2.15
O15232	1.1640951265822768E-06	1.4841569573293276E-06	MATN3	Matrilin-3	0.4640621163244349	-2.15488
Q5JS37	0.021103877771492245	0.009823789773474804	NHLRC3	NHL repeat-containing protein 3	0.46250473276434473	-2.16214
P14207	7.263947283349323E-06	7.74090250304468E-06	FOLR2	Folate receptor beta	0.4621246038777928	-2.16392
P04217	5.720285412996374E-05	4.968085469462777E-05	A1BG	Alpha-1B-glycoprotein	0.4619193833670814	-2.16488
Q96P63	1.502213254769938E-05	1.4905031909034799E-05	SERPINB12	Serpin B12	0.46074002913160095	-2.17042
P43251	2.8792165617579134E-08	5.2408311525123626E-08	BTD	Biotinidase	0.4605555864647967	-2.17129
P16070	5.659463682310154E-08	9.659042864587943E-08	CD44	CD44 antigen	0.4584173172602797	-2.18142
P08185	5.261658230431058E-06	5.786266644168871E-06	SERPINA6	Corticosteroid-binding globulin	0.4561787865694235	-2.19212
P08571	0.06051117814865407	0.024820901107032493	CD14	Monocyte differentiation antigen CD14	0.4557143686079853	-2.19436
P06280	8.86268784646762E-05	7.370159135906853E-05	GLA	Alpha-galactosidase A	0.45494324938795394	-2.19808
P13473	1.639712716017762E-08	3.146075761076231E-08	LAMP2	Lysosome-associated membrane glycoprotein 2	0.45226427439851347	-2.2111
P10253	2.3558701395861957E-05	2.2355803068762445E-05	GAA	Lysosomal alpha-glucosidase	0.45079233797578044	-2.21832
P17050	0.00012315871290797276	9.907374979908119E-05	NAGA	Alpha-N-acetylgalactosaminidase	0.4507880955236465	-2.21834
P11117	2.272467687783784E-05	2.1643049223852393E-05	ACP2	Lysosomal acid phosphatase	0.4496354303227348	-2.22402
P61970	2.3251121071827968E-11	8.005980070152671E-11	NUTF2	Nuclear transport factor 2	0.44963038602397826	-2.22405
P10451	0.00020200055801737588	0.00015459924491526472	SPP1	Osteopontin	0.44490770398860763	-2.24766
P25815	4.189860438611002E-07	5.908759172735962E-07	S100P	Protein S100-P	0.4443648787500684	-2.2504
Q14956	0.00012457965330819876	0.00010009478067390346	GPNMB	Transmembrane glycoprotein NMB	0.4438527805727686	-2.253
Q7Z5L0	0.001700625515865354	0.001044909397034948	VMO1	Vitelline membrane outer layer protein 1 homolog	0.4425779248001479	-2.25949
P07339	0.0001913825720052972	0.0001473135350896552	CTSD	Cathepsin D	0.4422087275726475	-2.26138
P69905	3.135919654425884E-33	3.500008837578443E-31	HBA1	Hemoglobin subunit alpha	0.43992481535413597	-2.27312
Q8IYS5	4.579826186309153E-07	6.399187935740791E-07	OSCAR	Osteoclast-associated immunoglobulin-like receptor	0.4394343760315825	-2.27565
Q9BRT3	1.5735567119362791E-10	4.614975557390901E-10	MIEN1	Migration and invasion enhancer 1	0.43938889524761743	-2.27589
Q66K79	7.83742443547906E-08	1.2985491802862795E-07	CPZ	Carboxypeptidase Z	0.4346561185350606	-2.30067
O00115	2.2878215733263624E-06	2.7314504569503556E-06	DNASE2	Deoxyribonuclease-2-alpha	0.42945628727018526	-2.32853
Q12907	0.002189435316638969	0.0013099796516316813	LMAN2	Vesicular integral-membrane protein VIP36	0.4289981081295729	-2.33101
Q01459	3.773176237070249E-07	5.37637688578309E-07	CTBS	Di-N-acetylchitobiase	0.4277018917205679	-2.33808
O00241	3.5907278458107454E-08	6.402698735784985E-08	SIRPB1	Signal-regulatory protein beta-1	0.424381111500458	-2.35637
P05154	4.5426694962341386E-05	4.0393650080251814E-05	SERPINA5	Plasma serine protease inhibitor	0.42414224681823004	-2.3577
Q9Y646	0.0005255186665070359	0.0003651209974052946	CPQ	Carboxypeptidase Q	0.42204641697897166	-2.36941
P02671	0.007747369816239459	0.0040427623667029225	FGA	Fibrinogen alpha chain	0.4213567222581528	-2.37329
Q6GTX8	4.448802416465698E-06	4.970989326232093E-06	LAIR1	Leukocyte-associated immunoglobulin-like receptor 1	0.42079667584997305	-2.37644
Q08345	1.8271918889462267E-06	2.2284014047062664E-06	DDR1	Epithelial discoidin domain-containing receptor 1	0.4145949559159398	-2.41199
P63261	0.047158635452339094	0.019957844828233588	ACTG1	Actin, cytoplasmic 2	0.40853123001323166	-2.44779
P05543	5.197263115255718E-07	7.174637841371955E-07	SERPINA7	Thyroxine-binding globulin	0.40195806581111104	-2.48782
Q92956	9.389798392661333E-09	1.896771010817043E-08	TNFRSF14	Tumor necrosis factor receptor superfamily member 14	0.3961478267454519	-2.52431
Q8TDQ0	4.260689419204297E-09	9.287287277569978E-09	HAVCR2	Hepatitis A virus cellular receptor 2	0.39488133931163827	-2.53241
P15289	6.632324570605713E-06	7.129245423408521E-06	ARSA	Arylsulfatase A	0.39132204477838783	-2.55544
Q96D15	3.892560431162553E-06	4.4052412063814625E-06	RCN3	Reticulocalbin-3	0.38688483029629894	-2.58475
P07911	3.2397679490159405E-09	7.23731272506459E-09	UMOD	Uromodulin	0.3825031175388485	-2.61436
O14773	2.5300721306804927E-07	3.7444214052955636E-07	TPP1	Tripeptidyl-peptidase 1	0.37749303672652484	-2.64906
P04040	3.148347495847524E-08	5.683922896675214E-08	CAT	Catalase	0.37403445121602186	-2.67355
P16112	3.478399998453252E-05	3.176490202468678E-05	ACAN	Aggrecan core protein	0.36877835085960997	-2.71166
O43567	0.00020439600150311645	0.00015624265249283636	RNF13	E3 ubiquitin-protein ligase RNF13	0.3626463465572818	-2.75751
P20933	4.192923051419998E-05	3.7594553025450744E-05	AGA	N(4)-(beta-N-acetylglucosaminyl)-L-asparaginase	0.3614852132980662	-2.76636
P20333	0.00011183364482221897	9.085395883750587E-05	TNFRSF1B	Tumor necrosis factor receptor superfamily member 1B	0.35944871118980554	-2.78204
P04196	6.028075017280629E-11	1.91553254517378E-10	HRG	Histidine-rich glycoprotein	0.3589115538961884	-2.7862
Q9BRK3	4.6045857192368486E-08	8.016640368333021E-08	MXRA8	Matrix remodeling-associated protein 8	0.35574155483323777	-2.81103
P05090	0.0034085650554563545	0.0019466725230164806	APOD	Apolipoprotein D	0.3541754509521623	-2.82346
P14151	3.7578615308244015E-07	5.357090947804748E-07	SELL	L-selectin	0.3521391133040455	-2.83979
P31151	1.959629845658927E-06	2.3739134281636208E-06	S100A7	Protein S100-A7	0.3505957065652879	-2.85229
P26842	2.0641727465959127E-09	4.813349018665882E-09	CD27	CD27 antigen	0.3492131725405426	-2.86358
P54802	8.08594314657888E-05	6.786557623024118E-05	NAGLU	Alpha-N-acetylglucosaminidase	0.3472109373030701	-2.88009
O60814	4.5025446438253826E-08	7.856188407749307E-08	H2BC12;H2BS1;H2BC5;H2BC4;H2BC18;H2BC9;H2BC15;H2BC14;H2BC13	Histone H2B type 1-K;Histone H2B type F-S;Histone H2B type 1-D;Histone H2B type 1-C/E/F/G/I;Histone H2B type 2-F;Histone H2B type 1-H;Histone H2B type 1-N;Histone H2B type 1-M;Histone H2B type 1-L	0.34151856033121486	-2.9281
O14594	0.0010696120049197972	0.0006900884549227937	NCAN	Neurocan core protein	0.3399501430892537	-2.94161
P08195	1.1369781833597252E-06	1.4529982579059844E-06	SLC3A2	4F2 cell-surface antigen heavy chain	0.33958127838262314	-2.9448
Q15274	0.005581361703699124	0.0030193861759820534	QPRT	Nicotinate-nucleotide pyrophosphorylase [carboxylating]	0.3303345984200116	-3.02723
Q99519	8.052710754949825E-10	2.0437169853480463E-09	NEU1	Sialidase-1	0.32369896352847144	-3.08929
P19652	0.013532646493025942	0.0066308207207512555	ORM2	Alpha-1-acid glycoprotein 2	0.3211137248902442	-3.11416
P02794	0.01826430353524368	0.008642550446555743	FTH1	Ferritin heavy chain	0.3205714168558811	-3.11943
Q8WVN6	6.037542023181321E-08	1.0245375292089196E-07	SECTM1	Secreted and transmembrane protein 1	0.3197387944161395	-3.12755
P62258	0.047648822731451795	0.020143693549477423	YWHAE	14-3-3 protein epsilon	0.31869058781723736	-3.13784
P00450	1.0337101705065383E-05	1.0652358832991326E-05	CP	Ceruloplasmin	0.3073486621724469	-3.25363
P02763	0.0006939553464753994	0.0004684719712658553	ORM1	Alpha-1-acid glycoprotein 1	0.29778762917289514	-3.3581
P0DJD7	1.3747745290638546E-05	1.3761593645058281E-05	PGA4;PGA3;PGA5	Pepsin A-4;Pepsin A-3;Pepsin A-5	0.29240482557370706	-3.41992
O75629	2.8679626653356123E-05	2.669919869939291E-05	CREG1	Protein CREG1	0.28805472575724694	-3.47156
P62805	8.355725131034767E-08	1.3763784326724468E-07	H4C1	Histone H4	0.27802043477991384	-3.59686
Q13867	1.7042756592811587E-12	7.320140414388896E-12	BLMH	Bleomycin hydrolase	0.26947842454549803	-3.71087
P18669	0.0021106369935025055	0.0012678825032343315	PGAM1	Phosphoglycerate mutase 1	0.2672372203484528	-3.74199
P02792	0.013163728597555673	0.006470312595208647	FTL	Ferritin light chain	0.2589651913263751	-3.86152
O00187	0.0002261334061203226	0.0001711742014354014	MASP2	Mannan-binding lectin serine protease 2	0.2587128214589957	-3.86529
O95998	9.713282197035577E-07	1.2608418432374285E-06	IL18BP	Interleukin-18-binding protein	0.2535998942074882	-3.94322
P01133	3.019688413942318E-08	5.473210134530884E-08	EGF	Pro-epidermal growth factor	0.22166470170670563	-4.51132
P09564	1.2340935076535168E-09	3.0205060242518196E-09	CD7	T-cell antigen CD7	0.22050303434788682	-4.53508
P02750	0.0002837092001683034	0.0002099965434514472	LRG1	Leucine-rich alpha-2-glycoprotein	0.21366132843826474	-4.6803
P63104	0.0761864264212278	0.030338767067022345	YWHAZ	14-3-3 protein zeta/delta	0.21101842758542083	-4.73892
Q07075	0.00018207946159099164	0.00014087570815377463	ENPEP	Glutamyl aminopeptidase	0.2063246599632607	-4.84673
Q9UHL4	1.1642198587893892E-06	1.4842930403584386E-06	DPP7	Dipeptidyl peptidase 2	0.19646444035094604	-5.08998
P31946	0.049458619020553804	0.02081384391615616	YWHAB	14-3-3 protein beta/alpha	0.16510108245456512	-6.0569
P04439	1.6852033256741316E-06	2.07159249883156E-06	HLA-A	HLA class I histocompatibility antigen, A alpha chain	0.1645572955138796	-6.07691
P31944	5.639726065176593E-13	2.642680410497474E-12	CASP14	Caspase-14	0.16185455825640035	-6.17839

## Sheet: T8
ProteinGroups	Pvalue	Qvalue	Genes	ProteinDescriptions	Ratio	Fold Change
P15090	7.340380855398028E-58	2.8830219664439495E-54	FABP4	Fatty acid-binding protein, adipocyte	43.78494058243827	43.78494058243827
P36955	6.893377455400266E-28	3.4817254900270295E-26	SERPINF1	Pigment epithelium-derived factor	23.56640775939058	23.56640775939058
P24592	4.909260766799746E-41	1.5396039089187948E-38	IGFBP6	Insulin-like growth factor-binding protein 6	16.783359238842955	16.783359238842955
P62328	2.7138935661344354E-42	9.774757263526996E-40	TMSB4X	Thymosin beta-4	14.857752179806312	14.857752179806312
P06727	4.608947556877003E-19	6.164196440590484E-18	APOA4	Apolipoprotein A-IV	14.049236572188443	14.049236572188443
P02458	9.057105721020763E-13	4.093091227164498E-12	COL2A1	Collagen alpha-1(II) chain	12.662015081100519	12.662015081100519
P02771	9.252814473363901E-55	2.312642841706226E-51	AFP	Alpha-fetoprotein	12.41046509372419	12.41046509372419
P02753	1.0324567523148901E-40	3.130773269519564E-38	RBP4	Retinol-binding protein 4	12.343008518037474	12.343008518037474
P28300	1.5983797133843096E-23	4.2349617333741686E-22	LOX	Protein-lysine 6-oxidase	12.016379202354907	12.016379202354907
Q5KU26	1.7292237570938442E-32	1.7183900660855453E-30	COLEC12	Collectin-12	11.915100799042518	11.915100799042518
P07737	7.566371456199781E-24	2.0956155732282002E-22	PFN1	Profilin-1	10.64883416867145	10.64883416867145
P02452	4.3271533841346374E-14	2.49182162342683E-13	COL1A1	Collagen alpha-1(I) chain	8.93968824410186	8.93968824410186
P02461	9.95248438916909E-15	6.443335262312924E-14	COL3A1	Collagen alpha-1(III) chain	8.726899000543222	8.726899000543222
Q14112	7.266766338331749E-28	3.65688155939965E-26	NID2	Nidogen-2	8.535081493776278	8.535081493776278
P22528	2.570251931737571E-16	2.181460993308447E-15	SPRR1B;SPRR1A	Cornifin-B;Cornifin-A	8.459859381353901	8.459859381353901
Q08554	2.3981799542137404E-21	4.593367018426972E-20	DSC1	Desmocollin-1	8.34236485939655	8.34236485939655
P01024	4.240694142998051E-29	2.5237605553972022E-27	C3	Complement C3	8.069650988749732	8.069650988749732
P29279	3.0400972011054045E-37	5.77758564855239E-35	CCN2	CCN family member 2	7.9509088594010375	7.9509088594010375
P36980	9.345983322363974E-27	3.992007790929988E-25	CFHR2	Complement factor H-related protein 2	7.7259662650470196	7.7259662650470196
P01034	3.136218856412234E-21	5.89237656667155E-20	CST3	Cystatin-C	7.627467643017857	7.627467643017857
P00995	3.61694414475876E-17	3.5213120049539957E-16	SPINK1	Serine protease inhibitor Kazal-type 1	7.626228474448753	7.626228474448753
P61956	2.6568362268330842E-48	2.331232467970136E-45	SUMO2	Small ubiquitin-related modifier 2	7.502214850226926	7.502214850226926
Q16610	2.2864638181440778E-34	3.0125804428198647E-32	ECM1	Extracellular matrix protein 1	7.4780473219980585	7.4780473219980585
P00746	6.408863537895555E-34	7.925083427370695E-32	CFD	Complement factor D	7.424875482364929	7.424875482364929
Q99674	2.609838197099054E-17	2.605452097887985E-16	CGREF1	Cell growth regulator with EF hand domain protein 1	7.405590540164259	7.405590540164259
P08833	1.44423175186967E-45	7.836857558829632E-43	IGFBP1	Insulin-like growth factor-binding protein 1	7.206821232979779	7.206821232979779
P69892	8.663209567476514E-16	6.7377795862844214E-15	HBG2	Hemoglobin subunit gamma-2	7.163833859438208	7.163833859438208
P01019	1.282233606565788E-30	9.545002515302003E-29	AGT	Angiotensinogen	7.1261429990301695	7.1261429990301695
P04792	1.7399347301959653E-05	1.7018454159637976E-05	HSPB1	Heat shock protein beta-1	6.902941220847331	6.902941220847331
A3EZ82	7.735768536061616E-25	2.4788119225111194E-23	;DMKN	;Dermokine	6.900516010185687	6.900516010185687
Q9UBC9	1.2561237960725363E-17	1.3211424556570824E-16	SPRR3	Small proline-rich protein 3	6.692572101491603	6.692572101491603
Q13361	1.3870031261099987E-29	8.847642524482034E-28	MFAP5	Microfibrillar-associated protein 5	6.456839510819882	6.456839510819882
P69905	2.515671453296867E-13	1.2631960396196615E-12	HBA1	Hemoglobin subunit alpha	6.014188007324943	6.014188007324943
P08123	1.4661014592029615E-13	7.669439230992596E-13	COL1A2	Collagen alpha-2(I) chain	5.981472600270439	5.981472600270439
P09382	5.586992139773753E-20	8.69462474884036E-19	LGALS1	Galectin-1	5.785248209746127	5.785248209746127
O95467	3.3298130638051077E-32	3.135193852769923E-30	GNAS	Neuroendocrine secretory protein 55	5.573403753104778	5.573403753104778
Q9UHG2	2.3360792892334524E-44	1.0645293910274871E-41	PCSK1N	ProSAAS	5.542658134058896	5.542658134058896
Q9Y279	5.453477994644285E-31	4.3084565612860213E-29	VSIG4	V-set and immunoglobulin domain-containing protein 4	5.481829663022841	5.481829663022841
P18510	1.0985295942975801E-13	5.879735297706969E-13	IL1RN	Interleukin-1 receptor antagonist protein	5.454769969187848	5.454769969187848
Q01469	1.0989944885628662E-11	4.0444880160925045E-11	FABP5	Fatty acid-binding protein 5	5.292450859827027	5.292450859827027
P68104	3.380762896994805E-05	3.095770361197379E-05	EEF1A1;EEF1A1P5	Elongation factor 1-alpha 1;Putative elongation factor 1-alpha-like 3	5.204084099764998	5.204084099764998
P07355	2.5074241696540283E-08	4.6214016561208526E-08	ANXA2	Annexin A2	5.198459864416233	5.198459864416233
P12111	3.213367564638437E-16	2.6842065700970048E-15	COL6A3	Collagen alpha-3(VI) chain	5.172435373304191	5.172435373304191
Q15828	5.606567684234198E-23	1.3738256167428303E-21	CST6	Cystatin-M	5.098364146304609	5.098364146304609
P13942	4.078898863448261E-17	3.937127890663693E-16	COL11A2	Collagen alpha-2(XI) chain	5.078997697808396	5.078997697808396
Q13508	7.372377541425937E-20	1.1250207208451641E-18	ART3	Ecto-ADP-ribosyltransferase 3	5.019452920461255	5.019452920461255
Q99972	0.00020298132614512374	0.00015528934691682488	MYOC	Myocilin	4.991076743276613	4.991076743276613
Q15848	1.5941967012556593E-25	5.6660410573394365E-24	ADIPOQ	Adiponectin	4.973512655386827	4.973512655386827
P02655	8.260301991734034E-42	2.7922529027796028E-39	APOC2	Apolipoprotein C-II	4.963752130223788	4.963752130223788
P07360	4.3015262149204415E-22	9.15586792791324E-21	C8G	Complement component C8 gamma chain	4.92472516125712	4.92472516125712
Q9NPY3	1.1567518319654544E-38	2.7337791146278132E-36	CD93	Complement component C1q receptor	4.884216998616255	4.884216998616255
P20142	1.6764456494732844E-05	1.645169869224211E-05	PGC	Gastricsin	4.88077208017654	4.88077208017654
P50120	1.2421130375972484E-36	2.17977624129832E-34	RBP2	Retinol-binding protein 2	4.823073775095793	4.823073775095793
P02810	2.4544543803933966E-10	6.928484797386884E-10	PRH1	Salivary acidic proline-rich phosphoprotein 1/2	4.6239006730606755	4.6239006730606755
P54727	1.1726657704869599E-45	6.491374010051305E-43	RAD23B	UV excision repair protein RAD23 homolog B	4.60956161523543	4.60956161523543
P80188	1.8476800766151723E-16	1.6060349111520646E-15	LCN2	Neutrophil gelatinase-associated lipocalin	4.537774522924564	4.537774522924564
P08603	1.2540120948873773E-36	2.195985511386643E-34	CFH	Complement factor H	4.356313662564521	4.356313662564521
P20774	1.3904995015931471E-33	1.6454576598479596E-31	OGN	Mimecan	4.353925893020402	4.353925893020402
Q8N2S1	1.820711199475855E-27	8.705638245377885E-26	LTBP4	Latent-transforming growth factor beta-binding protein 4	4.347273390953906	4.347273390953906
Q6UWW0	3.3662591958988515E-28	1.7798016569085723E-26	LCN15	Lipocalin-15	4.249096446437085	4.249096446437085
P00742	1.1993966213969788E-17	1.265514227930238E-16	F10	Coagulation factor X	4.2099941038121464	4.2099941038121464
Q08ET2	5.818487092092573E-23	1.4232171273896662E-21	SIGLEC14	Sialic acid-binding Ig-like lectin 14	4.154987023483874	4.154987023483874
Q14019	2.735767931425775E-33	3.0741980788010613E-31	COTL1	Coactosin-like protein	4.136780800343622	4.136780800343622
Q14118	5.410811023906708E-32	4.964223506694386E-30	DAG1	Dystroglycan 1	4.029687200560264	4.029687200560264
P31949	8.17549917553156E-11	2.5326391436538706E-10	S100A11	Protein S100-A11	3.9842620318015736	3.9842620318015736
P35556	4.9200557938118754E-08	8.511571656639543E-08	FBN2	Fibrillin-2	3.9526791186611065	3.9526791186611065
P52799	6.886823933848868E-34	8.490661256559859E-32	EFNB2	Ephrin-B2	3.8779670368309147	3.8779670368309147
Q14126	8.120589190931337E-19	1.0398792058189981E-17	DSG2	Desmoglein-2	3.872187282724407	3.872187282724407
Q96AP7	1.7183748332179623E-35	2.6491879671741596E-33	ESAM	Endothelial cell-selective adhesion molecule	3.8262926944210927	3.8262926944210927
P04080	1.4012703802447324E-10	4.145954764235231E-10	CSTB	Cystatin-B	3.7811488330577716	3.7811488330577716
Q92520	1.2420309736692548E-24	3.8672221482914356E-23	FAM3C	Protein FAM3C	3.7670055766512505	3.7670055766512505
P41271	2.5982031989336892E-33	2.927592894099053E-31	NBL1	Neuroblastoma suppressor of tumorigenicity 1	3.760527537090465	3.760527537090465
O75368	3.1406515091775996E-40	8.932446085412705E-38	SH3BGRL	SH3 domain-binding glutamic acid-rich-like protein	3.753791122876884	3.753791122876884
P30740	7.970813858707259E-08	1.318583860619296E-07	SERPINB1	Leukocyte elastase inhibitor	3.749698046130063	3.749698046130063
P02766	7.480575633224455E-08	1.2443487379565042E-07	TTR	Transthyretin	3.7360305947337373	3.7360305947337373
P02652	1.0151799506739476E-36	1.8084674369673262E-34	APOA2	Apolipoprotein A-II	3.724332695479775	3.724332695479775
P59666	6.811035272781936E-12	2.6138758109950404E-11	DEFA3	Neutrophil defensin 3	3.667045900049586	3.667045900049586
Q9NQ38	1.2390182693886286E-25	4.480237915790184E-24	SPINK5	Serine protease inhibitor Kazal-type 5	3.6014003715464757	3.6014003715464757
P57087	1.5904237702643748E-33	1.860683015197243E-31	JAM2	Junctional adhesion molecule B	3.510300080715978	3.510300080715978
Q9UKY0	8.391375699303512E-27	3.616095442416686E-25	PRND	Prion-like protein doppel	3.4854839965743287	3.4854839965743287
P0CG47	1.0781784600352543E-23	2.921424421278179E-22	UBB;UBC;RPS27A;UBA52	Polyubiquitin-B;Polyubiquitin-C;Ubiquitin-40S ribosomal protein S27a;Ubiquitin-60S ribosomal protein L40	3.4845564672290976	3.4845564672290976
Q02747	2.2708640514057177E-17	2.2903016258246956E-16	GUCA2A	Guanylin	3.3824519765019585	3.3824519765019585
P30101	1.553039161953886E-24	4.786796340730811E-23	PDIA3	Protein disulfide-isomerase A3	3.3451247090619556	3.3451247090619556
Q14847	4.2017651527226545E-31	3.3745042823424004E-29	LASP1	LIM and SH3 domain protein 1	3.25291092131351	3.25291092131351
P61916	7.969705913279358E-16	6.246116911129623E-15	NPC2	NPC intracellular cholesterol transporter 2	3.224034950938011	3.224034950938011
P08572	6.514711363886437E-05	5.5868638700467184E-05	COL4A2	Collagen alpha-2(IV) chain	3.197580427437575	3.197580427437575
Q14766	7.213026431815766E-15	4.78756460216892E-14	LTBP1	Latent-transforming growth factor beta-binding protein 1	3.1317229433543625	3.1317229433543625
P01040	0.00022805657056230658	0.00017247958352035217	CSTA	Cystatin-A	3.118412411861736	3.118412411861736
P02647	1.495548883073946E-15	1.1213897443267188E-14	APOA1	Apolipoprotein A-I	3.1096969163486645	3.1096969163486645
Q96S96	2.007358572430094E-07	3.0389077499664263E-07	PEBP4	Phosphatidylethanolamine-binding protein 4	3.090811293522776	3.090811293522776
P80370	7.1075179401062E-23	1.7141171921051442E-21	DLK1	Protein delta homolog 1	3.0873473003196956	3.0873473003196956
Q9BRA2	7.251139178558088E-26	2.711124022880649E-24	TXNDC17	Thioredoxin domain-containing protein 17	3.0807461706745305	3.0807461706745305
P05546	1.1964096255984677E-16	1.0728404644418527E-15	SERPIND1	Heparin cofactor 2	3.064882843073757	3.064882843073757
P00338	4.950914583452782E-12	1.9526200681068495E-11	LDHA	L-lactate dehydrogenase A chain	3.0211320253350964	3.0211320253350964
P12107	3.029960453628302E-07	4.40790117999194E-07	COL11A1	Collagen alpha-1(XI) chain	2.9263597750829815	2.9263597750829815
Q14210	1.521815610609145E-06	1.8901524171102788E-06	LY6D	Lymphocyte antigen 6D	2.902043974055787	2.902043974055787
P49913	1.0175025710328979E-09	2.533007728443602E-09	CAMP	Cathelicidin antimicrobial peptide	2.891651315927674	2.891651315927674
Q9HBR0	1.2084264833598958E-18	1.507198190647576E-17	SLC38A10	Putative sodium-coupled neutral amino acid transporter 10	2.8535250658544222	2.8535250658544222
O75095	1.73111796291737E-15	1.2818261027150074E-14	MEGF6	Multiple epidermal growth factor-like domains protein 6	2.813558357022352	2.813558357022352
O60234	3.9978684183905304E-29	2.3894506315134127E-27	GMFG	Glia maturation factor gamma	2.8080252525845295	2.8080252525845295
P35754	1.095358058077007E-20	1.891252514762226E-19	GLRX	Glutaredoxin-1	2.8025670030449494	2.8025670030449494
P98172	1.338076947206574E-26	5.590911175562219E-25	EFNB1	Ephrin-B1	2.76994327259312	2.76994327259312
P06702	0.002357179103084446	0.0013992193712974194	S100A9	Protein S100-A9	2.768331314713186	2.768331314713186
P10599	1.7455692837886789E-12	7.481529543072658E-12	TXN	Thioredoxin	2.7329747928157198	2.7329747928157198
Q9UMX5	2.661563613855181E-35	4.0059446509265574E-33	NENF	Neudesin	2.724929957889178	2.724929957889178
P00751	6.748760558950188E-16	5.355891185434537E-15	CFB	Complement factor B	2.724392565882591	2.724392565882591
P05997	1.6062446336577356E-10	4.701148198576701E-10	COL5A2	Collagen alpha-2(V) chain	2.682595226596598	2.682595226596598
P07148	5.935885908824861E-47	4.184545895383543E-44	FABP1	Fatty acid-binding protein, liver	2.6487921957247296	2.6487921957247296
Q9UBG0	2.273522824561007E-27	1.0733838727520999E-25	MRC2	C-type mannose receptor 2	2.5982934574049747	2.5982934574049747
Q8NBS9	5.759569194887864E-34	7.154356433649865E-32	TXNDC5	Thioredoxin domain-containing protein 5	2.5851621425319933	2.5851621425319933
Q12805	4.129151672216654E-22	8.81740828023385E-21	EFEMP1	EGF-containing fibulin-like extracellular matrix protein 1	2.5741666272220103	2.5741666272220103
P05109	0.0005455738598177053	0.00037755849743056387	S100A8	Protein S100-A8	2.5626003708760243	2.5626003708760243
P15941	0.01701065977966713	0.008116150995932051	MUC1	Mucin-1	2.523994636049963	2.523994636049963
Q92954	8.38863847756569E-20	1.266279102543225E-18	PRG4	Proteoglycan 4	2.5183516864311972	2.5183516864311972
O75369	4.67992440260983E-25	1.5520714303468385E-23	FLNB	Filamin-B	2.516753211194308	2.516753211194308
P14209	1.0599680853991544E-08	2.1181898455134527E-08	CD99	CD99 antigen	2.497876556481033	2.497876556481033
P26641	4.165806747541142E-22	8.885330761241101E-21	EEF1G	Elongation factor 1-gamma	2.4965573277409288	2.4965573277409288
O15540	7.635762832112186E-32	6.890565846746314E-30	FABP7	Fatty acid-binding protein, brain	2.4865813441860674	2.4865813441860674
P13797	3.4482437870001655E-07	4.955588715357082E-07	PLS3	Plastin-3	2.4684528574646794	2.4684528574646794
O43556	4.60959135503689E-09	9.97112758886553E-09	SGCE	Epsilon-sarcoglycan	2.4672625562185737	2.4672625562185737
P14780	1.6449069737513664E-05	1.6173369477029862E-05	MMP9	Matrix metalloproteinase-9	2.454541437968881	2.454541437968881
Q9Y624	4.0850503935858826E-11	1.3401812038620724E-10	F11R	Junctional adhesion molecule A	2.4117505824586147	2.4117505824586147
Q06830	2.81111818198887E-09	6.364589515416041E-09	PRDX1	Peroxiredoxin-1	2.387603877117351	2.387603877117351
Q02413	1.1069467455056608E-07	1.7763523776218984E-07	DSG1	Desmoglein-1	2.386112046837313	2.386112046837313
P29966	2.4326262917891727E-21	4.652052319656178E-20	MARCKS	Myristoylated alanine-rich C-kinase substrate	2.382893142472563	2.382893142472563
P07858	3.079806242954134E-13	1.5187278423942184E-12	CTSB	Cathepsin B	2.377291558131675	2.377291558131675
P37837	0.0005659588271703915	0.0003901663635263026	TALDO1	Transaldolase	2.367082395552525	2.367082395552525
Q99497	2.5721128545925435E-28	1.3820708029107036E-26	PARK7	Parkinson disease protein 7	2.33973002072049	2.33973002072049
P51884	1.1659969321527657E-23	3.140804277072505E-22	LUM	Lumican	2.3296565346436324	2.3296565346436324
Q96JF0	1.6507978496325983E-11	5.85876964878213E-11	ST6GAL2	Beta-galactoside alpha-2,6-sialyltransferase 2	2.3118753901873137	2.3118753901873137
O60279	8.642725475182898E-06	9.06071810858704E-06	SUSD5	Sushi domain-containing protein 5	2.3021869044931726	2.3021869044931726
P09455	8.149160849190214E-37	1.4707719624534111E-34	RBP1	Retinol-binding protein 1	2.291251285770653	2.291251285770653
P14618	0.00016012130080414529	0.00012554235717718876	PKM	Pyruvate kinase PKM	2.28984314961814	2.28984314961814
P14314	4.9047166948381455E-22	1.0341028450671019E-20	PRKCSH	Glucosidase 2 subunit beta	2.2556342421995024	2.2556342421995024
Q1L6U9	1.0618908567220441E-10	3.2112912613637234E-10	MSMP	Prostate-associated microseminoprotein	2.231762281241705	2.231762281241705
P02679	2.512270158517194E-15	1.8119276204485675E-14	FGG	Fibrinogen gamma chain	2.199494204768801	2.199494204768801
Q13316	3.233786502790472E-09	7.225907855173334E-09	DMP1	Dentin matrix acidic phosphoprotein 1	2.1974275842757733	2.1974275842757733
P35237	7.322602464997385E-07	9.780387208928867E-07	SERPINB6	Serpin B6	2.180248397973212	2.180248397973212
Q9P1F3	1.8733523233518903E-12	7.979451540490804E-12	ABRACL	Costars family protein ABRACL	2.1757372729682927	2.1757372729682927
P31025	3.538200432054464E-13	1.7234439947785519E-12	LCN1	Lipocalin-1	2.1720801173954363	2.1720801173954363
P19438	3.8117686235949846E-17	3.6974559105505625E-16	TNFRSF1A	Tumor necrosis factor receptor superfamily member 1A	2.163926443339267	2.163926443339267
Q6UY14	1.5681690110563567E-13	8.174339886995406E-13	ADAMTSL4	ADAMTS-like protein 4	2.1447641564852886	2.1447641564852886
P07237	7.490445840319788E-19	9.662370549101909E-18	P4HB	Protein disulfide-isomerase	2.1423399605040614	2.1423399605040614
P98160	1.3969737625475184E-16	1.2382847494349202E-15	HSPG2	Basement membrane-specific heparan sulfate proteoglycan core protein	2.1294720369397715	2.1294720369397715
P07307	5.708574637568204E-07	7.810288398550642E-07	ASGR2	Asialoglycoprotein receptor 2	2.1156351376511795	2.1156351376511795
Q92765	3.267577771340411E-10	8.987003853371196E-10	FRZB	Secreted frizzled-related protein 3	2.109891715084432	2.109891715084432
Q9Y5Z4	2.3605616748420566E-24	7.074822926634188E-23	HEBP2	Heme-binding protein 2	2.100972369100067	2.100972369100067
P05451	1.557463739591645E-14	9.717055343490558E-14	REG1A	Lithostathine-1-alpha	2.1005574151102704	2.1005574151102704
P29508	0.002903739758527552	0.0016871100478543276	SERPINB3	Serpin B3	2.0950243791716834	2.0950243791716834
P60983	1.151768118913158E-21	2.3040949417404144E-20	GMFB	Glia maturation factor beta	2.092859569018998	2.092859569018998
P32119	6.025725698580224E-09	1.2700975073954074E-08	PRDX2	Peroxiredoxin-2	2.0849237140138244	2.0849237140138244
Q8TCZ2	6.628347294726182E-13	3.0708649377577683E-12	CD99L2	CD99 antigen-like protein 2	2.0843418559742464	2.0843418559742464
O43405	7.319173361163459E-13	3.362626339138115E-12	COCH	Cochlin	2.0811378787641863	2.0811378787641863
P48594	0.006330003316919874	0.0033774431608675623	SERPINB4	Serpin B4	2.0621052695220135	2.0621052695220135
P04075	0.0014235284220750018	0.0008907447179567128	ALDOA	Fructose-bisphosphate aldolase A	2.061575575470294	2.061575575470294
P02774	2.3763053768459256E-15	1.7207872474297802E-14	GC	Vitamin D-binding protein	2.0490292274781607	2.0490292274781607
O00264	9.328988785395993E-10	2.3387689818220715E-09	PGRMC1	Membrane-associated progesterone receptor component 1	2.048632762568946	2.048632762568946
O75071	5.82312554843006E-18	6.485166017209174E-17	EFCAB14	EF-hand calcium-binding domain-containing protein 14	2.046849696747956	2.046849696747956
P29762	0.0002568125763366795	0.00019200418143808305	CRABP1	Cellular retinoic acid-binding protein 1	2.0202606060124806	2.0202606060124806
P01008	9.768843295179665E-12	3.635328437946304E-11	SERPINC1	Antithrombin-III	2.003930505943972	2.003930505943972
Q9Y646	0.0005548618619020539	0.00038329472080738866	CPQ	Carboxypeptidase Q	0.49969037478601946	-2.00124
Q9H3G5	0.0003198945748654822	0.00023385508950763884	CPVL	Probable serine carboxypeptidase CPVL	0.4951838482957509	-2.01945
P19022	0.004710905541053851	0.0025973307733132903	CDH2	Cadherin-2	0.49399076267087816	-2.02433
Q6UVK1	0.007664229564432973	0.004003886767254433	CSPG4	Chondroitin sulfate proteoglycan 4	0.49208768291029104	-2.03216
P10451	0.016777127715491464	0.00801720438452695	SPP1	Osteopontin	0.48881239623416	-2.04577
Q14956	0.008155247205748875	0.004231586799910468	GPNMB	Transmembrane glycoprotein NMB	0.4846626500396235	-2.06329
P55286	0.0007064411141662497	0.0004759852884182551	CDH8	Cadherin-8	0.48280994914282904	-2.07121
P0DP57	0.031081830768203794	0.01383293081326863	SLURP2	Secreted Ly-6/uPAR domain-containing protein 2	0.48193440107625746	-2.07497
P08185	0.0004506253456182316	0.00031810390621949265	SERPINA6	Corticosteroid-binding globulin	0.4809340538291399	-2.07929
P01721	0.017703249863268565	0.008406628104474538	IGLV6-57	Immunoglobulin lambda variable 6-57	0.47874058140322445	-2.08881
P31431	0.0013762467972209362	0.0008641749458317433	SDC4	Syndecan-4	0.47707898538293864	-2.09609
Q9UIB8	2.3633816519639017E-05	2.242054193970746E-05	CD84	SLAM family member 5	0.476772737573772	-2.09744
P15289	0.003228940117056622	0.0018548235238942373	ARSA	Arylsulfatase A	0.47478258848889177	-2.10623
Q8TDQ0	0.00020528144349949099	0.00015685698433282394	HAVCR2	Hepatitis A virus cellular receptor 2	0.47363585393166857	-2.11133
P09619	0.00011987632676749726	9.668882683144116E-05	PDGFRB	Platelet-derived growth factor receptor beta	0.469777002110097	-2.12867
P00918	0.00014151582171959042	0.0001122966392033155	CA2	Carbonic anhydrase 2	0.46918945069899476	-2.13134
P16112	0.00011341565835966363	9.199960966797349E-05	ACAN	Aggrecan core protein	0.4674647660453717	-2.1392
Q9Y6X5	0.003677065160146518	0.00208255340146593	ENPP4	Bis(5'-adenosyl)-triphosphatase ENPP4	0.4670135562841787	-2.14127
P10253	0.003891000919591401	0.0021902431350392672	GAA	Lysosomal alpha-glucosidase	0.46398792844419534	-2.15523
P04040	0.035664828203526115	0.015617657528411353	CAT	Catalase	0.46372132548142525	-2.15647
P27487	0.030856748587162103	0.013744476013766433	DPP4	Dipeptidyl peptidase 4	0.4635458452482203	-2.15728
P08294	0.0039019514009188713	0.002195702863726094	SOD3	Extracellular superoxide dismutase [Cu-Zn]	0.46065300618726396	-2.17083
P11117	0.007237365136625747	0.003804429890946756	ACP2	Lysosomal acid phosphatase	0.45896241659492804	-2.17883
Q6PK18	0.0001827074064623805	0.00014130323011230536	OGFOD3	2-oxoglutarate and iron-dependent oxygenase domain-containing protein 3	0.457937614616319	-2.1837
P39060	0.0003513943086041638	0.00025445196613626636	COL18A1	Collagen alpha-1(XVIII) chain	0.45665946517525396	-2.18982
P26842	4.52951415089835E-05	4.0286661544427705E-05	CD27	CD27 antigen	0.45468710602231194	-2.19931
O00115	0.0006990066874681669	0.00047151538006750746	DNASE2	Deoxyribonuclease-2-alpha	0.4506079496152707	-2.21922
Q08345	0.016827650110436704	0.00803887880448075	DDR1	Epithelial discoidin domain-containing receptor 1	0.4499391307198945	-2.22252
Q8IYS5	0.00460011417292504	0.0025423305881992586	OSCAR	Osteoclast-associated immunoglobulin-like receptor	0.44611080888565663	-2.2416
P17050	0.0018363378493542212	0.0011190910931096264	NAGA	Alpha-N-acetylgalactosaminidase	0.44353108509861994	-2.25463
Q12907	0.00015756616876364291	0.00012371424382550303	LMAN2	Vesicular integral-membrane protein VIP36	0.44207188262895963	-2.26208
A0A075B6S2	0.002820240256674557	0.0016435858372231464	IGKV2D-29	Immunoglobulin kappa variable 2D-29	0.44125832003919235	-2.26625
Q8NCC3	0.0006802186497568627	0.00046016661662330046	PLA2G15	Phospholipase A2 group XV	0.4363194735142369	-2.2919
P15151	3.523028890077532E-05	3.213556538199295E-05	PVR	Poliovirus receptor	0.4345773125497781	-2.30109
P53634	0.000420559987863252	0.0002989192702678383	CTSC	Dipeptidyl peptidase 1	0.4341690124639434	-2.30325
Q15223	0.004797751873189043	0.002639778090941205	NECTIN1	Nectin-1	0.43138811031686103	-2.3181
P14151	0.00017107552638766314	0.00013321666745142046	SELL	L-selectin	0.42723668085329847	-2.34062
Q9BRT3	1.2984169283642586E-08	2.547720429439373E-08	MIEN1	Migration and invasion enhancer 1	0.4268479619302596	-2.34275
P08571	0.013373020510314793	0.006561727643507999	CD14	Monocyte differentiation antigen CD14	0.42606162810976517	-2.34708
Q8WZ75	0.00010447222552778815	8.546276914220505E-05	ROBO4	Roundabout homolog 4	0.4235254942695335	-2.36113
P07911	0.0023986269415727725	0.0014211328774884513	UMOD	Uromodulin	0.4160736184191878	-2.40342
P51688	0.002648353125978344	0.001553246528746614	SGSH	N-sulphoglucosamine sulphohydrolase	0.41310894078423105	-2.42067
Q96PD5	0.00027119716847896015	0.00020161831605264486	PGLYRP2	N-acetylmuramoyl-L-alanine amidase	0.4105477963567909	-2.43577
P17900	0.00779813485856728	0.004066474234108006	GM2A	Ganglioside GM2 activator	0.4083267974575902	-2.44902
A0A0C4DH73	0.009058244840302402	0.004647642181750278	IGKV1-12;IGKV1D-12	Immunoglobulin kappa variable 1-12;Immunoglobulin kappa variable 1D-12	0.40566881722892734	-2.46506
Q5JS37	2.0888472971674833E-05	2.0065935066022294E-05	NHLRC3	NHL repeat-containing protein 3	0.4034196681334519	-2.47881
P13598	0.0077607078078937635	0.00404908201861694	ICAM2	Intercellular adhesion molecule 2	0.40051745095783264	-2.49677
P05090	0.0019170305807368793	0.0011633240799539266	APOD	Apolipoprotein D	0.39703824280538474	-2.51865
P04196	7.2630430912475025E-06	7.740038944223858E-06	HRG	Histidine-rich glycoprotein	0.39558527340830774	-2.5279
P61970	1.6012800293501808E-09	3.826666767711738E-09	NUTF2	Nuclear transport factor 2	0.39541868763477983	-2.52896
Q9P121	0.00696731539223987	0.003677380006091665	NTM	Neurotrimin	0.3942378982531791	-2.53654
O14594	0.003991197501034289	0.0022400547767750523	NCAN	Neurocan core protein	0.392990575427134	-2.54459
P39059	0.00746359081988433	0.003910985697920354	COL15A1	Collagen alpha-1(XV) chain	0.38156971236474696	-2.62075
P04217	1.1245783004251074E-05	1.1490556374151462E-05	A1BG	Alpha-1B-glycoprotein	0.3813644478821578	-2.62216
P01859	0.0002830794077848582	0.0002095774013670156	IGHG2	Immunoglobulin heavy constant gamma 2	0.3785309029623011	-2.64179
O75503	0.011641570751495956	0.005804563843667893	CLN5	Ceroid-lipofuscinosis neuronal protein 5	0.3753621975073201	-2.66409
P06312	0.00026799316967550114	0.0001994790733138584	IGKV4-1	Immunoglobulin kappa variable 4-1	0.374145183421378	-2.67276
P01619	0.0011346960199873784	0.0007275730618227569	IGKV3-20	Immunoglobulin kappa variable 3-20	0.37020458524791233	-2.70121
P13284	2.8912913310871074E-09	6.528160662142476E-09	IFI30	Gamma-interferon-inducible lysosomal thiol reductase	0.3682514207576476	-2.71554
O43567	0.0012630126986714531	0.0008005632075805683	RNF13	E3 ubiquitin-protein ligase RNF13	0.36726044998940177	-2.72286
P02750	1.369872169867352E-05	1.3718181291436591E-05	LRG1	Leucine-rich alpha-2-glycoprotein	0.34834903440549725	-2.87068
O14773	0.0006002129630283819	0.0004113226915807218	TPP1	Tripeptidyl-peptidase 1	0.34778284617899263	-2.87536
Q9H8L6	3.069892693279795E-05	2.837759303144984E-05	MMRN2	Multimerin-2	0.34762000608032206	-2.8767
P05543	4.543335946647721E-05	4.039914065412191E-05	SERPINA7	Thyroxine-binding globulin	0.34584708658261853	-2.89145
Q8NHP8	0.0003270653138642789	0.0002385893821973513	PLBD2	Putative phospholipase B-like 2	0.3439426183658413	-2.90746
Q13510	0.008929452819124944	0.0045883355461226625	ASAH1	Acid ceramidase	0.34305136363874245	-2.91502
P33908	1.0234523658585145E-05	1.0556280311133517E-05	MAN1A1	Mannosyl-oligosaccharide 1,2-alpha-mannosidase IA	0.34216105433499444	-2.9226
Q66K79	9.892812230537584E-07	1.2815240105774056E-06	CPZ	Carboxypeptidase Z	0.3326048688791634	-3.00657
P15085	0.12216773478456278	0.04566997423360182	CPA1	Carboxypeptidase A1	0.3246779472959015	-3.07998
P0DJD7	0.0013096813594063975	0.0008269033453809444	PGA4;PGA3;PGA5	Pepsin A-4;Pepsin A-3;Pepsin A-5	0.315605046143229	-3.16852
Q96IU4	2.9584730712018786E-19	4.090091500381008E-18	ABHD14B	Protein ABHD14B	0.31022222020950796	-3.2235
Q9NRX4	7.71719868369192E-09	1.588189399248739E-08	PHPT1	14 kDa phosphohistidine phosphatase	0.30671997140961904	-3.2603
O00187	0.006476716668186454	0.0034464489728517336	MASP2	Mannan-binding lectin serine protease 2	0.30028993550909583	-3.33011
P09564	3.9329729043856225E-05	3.549103457880397E-05	CD7	T-cell antigen CD7	0.29996740181287485	-3.3337
P08195	0.0001522906659088419	0.00011994551406735242	SLC3A2	4F2 cell-surface antigen heavy chain	0.29173508096194317	-3.42777
Q99519	0.00011121088800814564	9.04005641529941E-05	NEU1	Sialidase-1	0.2915254365928067	-3.43023
O95998	4.723805533243411E-06	5.2475417571101786E-06	IL18BP	Interleukin-18-binding protein	0.27591681840959	-3.62428
Q07075	0.018645939608386074	0.008801979687390877	ENPEP	Glutamyl aminopeptidase	0.25532004930756835	-3.91665
P07339	4.581097896814987E-05	4.070288530009373E-05	CTSD	Cathepsin D	0.25454542021728144	-3.92857
P54802	0.00010800261257764715	8.8056458244658E-05	NAGLU	Alpha-N-acetylglucosaminidase	0.24805456099252612	-4.03137
Q9BRK3	9.662606535984363E-05	7.965416545945092E-05	MXRA8	Matrix remodeling-associated protein 8	0.2470678807369012	-4.04747
Q16270	0.00018333020492622868	0.0001417370486887944	IGFBP7	Insulin-like growth factor-binding protein 7	0.23727967018468885	-4.21444
Q7Z5L0	6.826986044771458E-06	7.3179867565922834E-06	VMO1	Vitelline membrane outer layer protein 1 homolog	0.23144621341742141	-4.32066
Q9UHL4	0.0005662360462728654	0.0003903211722178956	DPP7	Dipeptidyl peptidase 2	0.23135073605592	-4.32244
O75629	1.1156647758460788E-05	1.1408808995100808E-05	CREG1	Protein CREG1	0.22587434937837472	-4.42724
P04439	4.868912126186085E-06	5.393047273418407E-06	HLA-A	HLA class I histocompatibility antigen, A alpha chain	0.2102900901984868	-4.75534
P05154	1.113437282132654E-05	1.138858814020606E-05	SERPINA5	Plasma serine protease inhibitor	0.20608707409194735	-4.85232
P00450	7.80563405560225E-06	8.261795766574359E-06	CP	Ceruloplasmin	0.20527691908801443	-4.87147
Q8WVN6	0.00016492060905544278	0.0001289033208393469	SECTM1	Secreted and transmembrane protein 1	0.1978537427388544	-5.05424
P01133	6.692954327974036E-07	9.019882895514828E-07	EGF	Pro-epidermal growth factor	0.1848994851793978	-5.40834
P01023	0.0001079477245727138	8.801605728422304E-05	A2M	Alpha-2-macroglobulin	0.1689850171177198	-5.91768
P31151	0.012374295982846182	0.006126352411298841	S100A7	Protein S100-A7	0.15992179876909404	-6.25306

## Sheet: FuzzyLookup_AddIn_Undo_Sheet
Protein	Genes	ProteinDescriptions	T1	T2	T3	T4	T6
P69905	HBA1	Hemoglobin subunit alpha	231.738	-2.35505		23.4477	-2.27312
P69892	HBG2	Hemoglobin subunit gamma-2	159.649			15.1135
P08833	IGFBP1	Insulin-like growth factor-binding protein 1	26.2805	3.14178		3.93001	7.25244
P06727	APOA4	Apolipoprotein A-IV	16.6466	2.0735	23.104	28.0397	12.6447
Q99674	CGREF1	Cell growth regulator with EF hand domain protein 1	12.9172	7.85667	6.33396	4.47774	4.8528
P68104	EEF1A1;EEF1A1P5	Elongation factor 1-alpha 1;Putative elongation factor 1-alpha-like 3	11.3169		-4.00709	2.67628	-2.0497
P04792	HSPB1	Heat shock protein beta-1	10.5836		-8.88555
P02771	AFP	Alpha-fetoprotein	9.09137	12.4994	10.6842	11.0994	7.20892
P01024	C3	Complement C3	7.82541	2.90625		3.77132	2.92036
P00746	CFD	Complement factor D	7.49526		6.40305	17.7589	6.97459
P62328	TMSB4X	Thymosin beta-4	7.46491	4.84967			3.56128
P05109	S100A8	Protein S100-A8	7.22417	2.19923		2.63515
P36955	SERPINF1	Pigment epithelium-derived factor	7.08852	2.40629	6.6863	10.7563	12.3383
Q14118	DAG1	Dystroglycan 1	6.96721	5.55593	6.90012	7.47012	6.6669
P15085	CPA1	Carboxypeptidase A1	6.24417		2.3602
O95467	GNAS	Neuroendocrine secretory protein 55	6.06885	5.80941	5.14953	4.68911	4.875
P06702	S100A9	Protein S100-A9	5.61297			2.31403
P27797	CALR	Calreticulin	5.49898	2.60305
P02753	RBP4	Retinol-binding protein 4	5.48597	2.88953	3.01765	4.9451	4.61893
Q14112	NID2	Nidogen-2	5.32466	2.9398	3.07329	4.3859	5.56449
P62937	PPIA	Peptidyl-prolyl cis-trans isomerase A	5.08411			2.44476
O43556	SGCE	Epsilon-sarcoglycan	4.71252	2.40338	2.63136	3.01081	2.16219
P01019	AGT	Angiotensinogen	4.70214	3.06609	3.82559	4.26345	4.03252
P07355	ANXA2	Annexin A2	4.63428		-3.16619
Q9UHI8	ADAMTS1	A disintegrin and metalloproteinase with thrombospondin motifs 1	4.55177	3.66608	3.68033	3.29867
Q9UMX5	NENF	Neudesin	4.52349	3.42067	3.4636	4.95869	2.8348
Q8NBS9	TXNDC5	Thioredoxin domain-containing protein 5	4.44913	3.02563	3.17094	3.39828	2.506
P07148	FABP1	Fatty acid-binding protein, liver	4.4474	2.2428		2.36086	3.24287
P22528	SPRR1B;SPRR1A	Cornifin-B;Cornifin-A	4.3653	5.26915	2.65886	6.6843	2.7411
P30046	DDT	D-dopachrome decarboxylase	4.2951
Q02413	DSG1	Desmoglein-1	4.07812	2.75668
P32119	PRDX2	Peroxiredoxin-2	4.02679
P00338	LDHA	L-lactate dehydrogenase A chain	4.02475			2.65771
P41271	NBL1	Neuroblastoma suppressor of tumorigenicity 1	3.87254	3.28952	3.30441	3.06377	2.89718
P52799	EFNB2	Ephrin-B2	3.84789	2.56998	2.26704	2.71003	2.53976
P02458	COL2A1	Collagen alpha-1(II) chain	3.7661	2.8143	2.15345	3.28703	5.73768
P39687	ANP32A	Acidic leucine-rich nuclear phosphoprotein 32 family member A	3.75846
P14618	PKM	Pyruvate kinase PKM	3.7212			3.28133
P29279	CCN2	CCN family member 2	3.72058	4.12112	3.75565	3.99141	5.5961
Q01469	FABP5	Fatty acid-binding protein 5	3.65507	2.71346
P18510	IL1RN	Interleukin-1 receptor antagonist protein	3.64213
P62805	H4C1	Histone H4	3.56619		-3.8654		-3.59686
Q08ET2	SIGLEC14	Sialic acid-binding Ig-like lectin 14	3.47658	2.54417	3.26937	2.88641	3.3805
O43707	ACTN4	Alpha-actinin-4	3.45766
O60279	SUSD5	Sushi domain-containing protein 5	3.45484
O00264	PGRMC1	Membrane-associated progesterone receptor component 1	3.44343	2.22568	2.45915	2.44689
P07108	DBI	Acyl-CoA-binding protein	3.39455	3.01311		2.00166
P01034	CST3	Cystatin-C	3.38939	3.91717	2.62877	3.49235	4.47348
P46108	CRK	Adapter molecule crk	3.32202	2.05697
P35237	SERPINB6	Serpin B6	3.27612
P50120	RBP2	Retinol-binding protein 2	3.21527		3.89595	2.96672	4.29543
P24592	IGFBP6	Insulin-like growth factor-binding protein 6	3.1836	5.31018	5.96315	5.10281	9.00695
P30101	PDIA3	Protein disulfide-isomerase A3	3.14905			2.43732	3.0209
P30740	SERPINB1	Leukocyte elastase inhibitor	3.14018
Q99972	MYOC	Myocilin	3.12605		2.68585	4.84396	5.64737
P10599	TXN	Thioredoxin	3.08183	2.2962
P29373	CRABP2	Cellular retinoic acid-binding protein 2	3.06594
P12110	COL6A2	Collagen alpha-2(VI) chain	3.0353
P59666	DEFA3	Neutrophil defensin 3	2.97148	2.71743		2.04605
Q14165	MLEC	Malectin	2.96109	2.2974	2.23982	2.11898
P20908	COL5A1	Collagen alpha-1(V) chain	2.95811			2.069	2.06205
P04080	CSTB	Cystatin-B	2.94161	2.57664		2.41129
P13797	PLS3	Plastin-3	2.94111
P11142	HSPA8	Heat shock cognate 71 kDa protein	2.91433
P29762	CRABP1	Cellular retinoic acid-binding protein 1	2.908
Q16610	ECM1	Extracellular matrix protein 1	2.90702
P09382	LGALS1	Galectin-1	2.8583			4.78145	4.40819
P20774	OGN	Mimecan	2.80759		2.40486	2.6142	2.06517
P04075	ALDOA	Fructose-bisphosphate aldolase A	2.79534
P02766	TTR	Transthyretin	2.74386		2.32699	2.58699
Q92520	FAM3C	Protein FAM3C	2.67177	2.07237	2.23341	2.60088	2.80735
P02679	FGG	Fibrinogen gamma chain	2.65905
Q99497	PARK7	Parkinson disease protein 7	2.63393
P26641	EEF1G	Elongation factor 1-gamma	2.61889
P31949	S100A11	Protein S100-A11	2.61518			3.42114
P02655	APOC2	Apolipoprotein C-II	2.60036		3.92669	6.13367
P04406	GAPDH	Glyceraldehyde-3-phosphate dehydrogenase	2.56922
O15540	FABP7	Fatty acid-binding protein, brain	2.5691				2.0344
P67936	TPM4	Tropomyosin alpha-4 chain	2.53871
O14498	ISLR	Immunoglobulin superfamily containing leucine-rich repeat protein	2.5222	2.02847
P00751	CFB	Complement factor B	2.47917
P61769	B2M	Beta-2-microglobulin	2.47866
P68363	TUBA1B	Tubulin alpha-1B chain	2.458		-2.19136
P07237	P4HB	Protein disulfide-isomerase	2.44997
P14780	MMP9	Matrix metalloproteinase-9	2.40287
Q9BRA2	TXNDC17	Thioredoxin domain-containing protein 17	2.38044			2.06607
P0DMV8	HSPA1A;HSPA1B	Heat shock 70 kDa protein 1A;Heat shock 70 kDa protein 1B	2.37677
Q13316	DMP1	Dentin matrix acidic phosphoprotein 1	2.37464
P13942	COL11A2	Collagen alpha-2(XI) chain	2.35739		2.70541		5.09438
P08670	VIM	Vimentin	2.34086
Q14126	DSG2	Desmoglein-2	2.33227			2.3236	2.64039
Q13361	MFAP5	Microfibrillar-associated protein 5	2.29441	3.09949	5.45262	5.25258	8.72467
P14314	PRKCSH	Glucosidase 2 subunit beta	2.29299	2.26066	2.04686	2.45424
Q9Y5Z4	HEBP2	Heme-binding protein 2	2.28921
P48594	SERPINB4	Serpin B4	2.26985
Q9P1F3	ABRACL	Costars family protein ABRACL	2.22675			2.52335	2.40922
Q9UBC9	SPRR3	Small proline-rich protein 3	2.18609	2.50249		2.62236
P31946	YWHAB	14-3-3 protein beta/alpha	2.18183				-6.0569
Q15063	POSTN	Periostin	2.11729				2.16947
P02774	GC	Vitamin D-binding protein	2.11491	2.32868	2.21913	2.33903
P30041	PRDX6	Peroxiredoxin-6	2.11365
P29508	SERPINB3	Serpin B3	2.09291
Q9UKU9	ANGPTL2	Angiopoietin-related protein 2	2.04781
Q92688	ANP32B	Acidic leucine-rich nuclear phosphoprotein 32 family member B	2.04314			2.42652
P35556	FBN2	Fibrillin-2	2.00945		2.98837	3.07589	7.33888
Q08380	LGALS3BP	Galectin-3-binding protein	-2.0072			-2.32783
P0DMQ5	INAFM2	Putative transmembrane protein INAFM2	-2.00919
P01042	KNG1	Kininogen-1	-2.01263
Q96P63	SERPINB12	Serpin B12	-2.01479			-2.12721	-2.17042
O75144	ICOSLG	ICOS ligand	-2.01531
P04233	CD74	HLA class II histocompatibility antigen gamma chain	-2.01999	-2.13318	-2.22756	-2.51898
Q66K79	CPZ	Carboxypeptidase Z	-2.0211			-2.211	-2.30067
Q8IZA0	KIAA0319L	Dyslexia-associated protein KIAA0319-like protein	-2.02974
O75503	CLN5	Ceroid-lipofuscinosis neuronal protein 5	-2.04193		-2.78789	-2.01333
O43505	B4GAT1	Beta-1,4-glucuronyltransferase 1	-2.04937
P15941	MUC1	Mucin-1	-2.05511	-2.06872
Q7KYR7	BTN2A1	Butyrophilin subfamily 2 member A1	-2.06749
P01780	IGHV3-7	Immunoglobulin heavy variable 3-7	-2.07104	-2.03067		-2.17486
P61970	NUTF2	Nuclear transport factor 2	-2.07508	-2.40049	-2.46505	-2.47398	-2.22405
P02751	FN1	Fibronectin	-2.08534			-2.15991
Q10588	BST1	ADP-ribosyl cyclase/cyclic ADP-ribose hydrolase 2	-2.0873
A0A0C4DH29	IGHV1-3	Immunoglobulin heavy variable 1-3	-2.09363
P05067	APP	Amyloid-beta precursor protein	-2.09608
Q8NFZ8	CADM4	Cell adhesion molecule 4	-2.10538
P25940	COL5A3	Collagen alpha-3(V) chain	-2.12509
P16284	PECAM1	Platelet endothelial cell adhesion molecule	-2.12796
P24855	DNASE1	Deoxyribonuclease-1	-2.13481			-2.057
Q7LBR1	CHMP1B	Charged multivesicular body protein 1b	-2.16192
P19440	GGT1	Glutathione hydrolase 1 proenzyme	-2.17084			-2.05258
Q5JS37	NHLRC3	NHL repeat-containing protein 3	-2.17596	-2.28587	-2.3388		-2.16214
P30530	AXL	Tyrosine-protein kinase receptor UFO	-2.17672			-2.04752	-2.04795
Q99519	NEU1	Sialidase-1	-2.18636	-2.01397	-2.32835	-2.70938	-3.08929
P09619	PDGFRB	Platelet-derived growth factor receptor beta	-2.22339	-2.03122			-2.12812
Q9BYE9	CDHR2	Cadherin-related family member 2	-2.22631	-3.10614	-2.09955	-2.17198
Q9NZT1	CALML5	Calmodulin-like protein 5	-2.2316	-2.4669	-2.42002
Q9H3G5	CPVL	Probable serine carboxypeptidase CPVL	-2.23262		-2.16869	-2.66515
Q99983	OMD	Osteomodulin	-2.23338
Q03405	PLAUR	Urokinase plasminogen activator surface receptor	-2.23915	-2.23699	-2.23224	-2.87852
P02749	APOH	Beta-2-glycoprotein 1	-2.23961	-2.33947
Q6UXB4	CLEC4G	C-type lectin domain family 4 member G	-2.25055			-2.13277
P55286	CDH8	Cadherin-8	-2.25698	-2.06622	-2.5621	-2.13064	-2.01624
Q9NNX6	CD209	CD209 antigen	-2.26184	-2.60834	-2.09227
Q9NU53	GINM1	Glycoprotein integral membrane protein 1	-2.26774
P08571	CD14	Monocyte differentiation antigen CD14	-2.27222	-2.98586	-3.62237	-3.12864	-2.19436
Q9HD89	RETN	Resistin	-2.27379		-2.85871	-2.70697
O60888	CUTA	Protein CutA	-2.3046
P11279	LAMP1	Lysosome-associated membrane glycoprotein 1	-2.30746		-2.05075	-2.38154
P28799	GRN	Progranulin	-2.31039		-2.81757	-3.3143
Q96GW7	BCAN	Brevican core protein	-2.31277
P11684	SCGB1A1	Uteroglobin	-2.31369	-3.65157	-3.40673	-2.55018
O94760	DDAH1	N(G),N(G)-dimethylarginine dimethylaminohydrolase 1	-2.32739	-2.66314		-2.00631	-2.086
Q14210	LY6D	Lymphocyte antigen 6D	-2.35201				3.09566
P39059	COL15A1	Collagen alpha-1(XV) chain	-2.35579		-2.09454	-2.00846
P04196	HRG	Histidine-rich glycoprotein	-2.35683	-2.4194	-2.65939	-2.68903	-2.7862
P26992	CNTFR	Ciliary neurotrophic factor receptor subunit alpha	-2.38726
Q9HB40	SCPEP1	Retinoid-inducible serine carboxypeptidase	-2.40249
P26927	MST1	Hepatocyte growth factor-like protein	-2.40953	-2.56995	-2.01123
Q8NHP8	PLBD2	Putative phospholipase B-like 2	-2.41201	-2.21003	-2.54254	-2.88489	-2.15
P13598	ICAM2	Intercellular adhesion molecule 2	-2.42107
Q9BY67	CADM1	Cell adhesion molecule 1	-2.45612
O00115	DNASE2	Deoxyribonuclease-2-alpha	-2.45886		-2.13476	-2.2909	-2.32853
P31431	SDC4	Syndecan-4	-2.46149	-2.18365		-2.0804
Q96FE7	PIK3IP1	Phosphoinositide-3-kinase-interacting protein 1	-2.46595
P17050	NAGA	Alpha-N-acetylgalactosaminidase	-2.47342	-2.70243	-2.87758	-2.82844	-2.21834
P07339	CTSD	Cathepsin D	-2.47664	-2.49178	-3.59531	-2.8265	-2.26138
P15309	ACP3	Prostatic acid phosphatase	-2.48164			-2.13941
Q9NPH3	IL1RAP	Interleukin-1 receptor accessory protein	-2.48467	-2.30319	-2.0724
P07204	THBD	Thrombomodulin	-2.48717
Q16661	GUCA2B	Guanylate cyclase activator 2B	-2.53641				2.03789
Q9H8L6	MMRN2	Multimerin-2	-2.53775
P40189	IL6ST	Interleukin-6 receptor subunit beta	-2.59149	-2.06054	-2.01888
P00918	CA2	Carbonic anhydrase 2	-2.59368	-2.64405
P19022	CDH2	Cadherin-2	-2.60893	-2.03359		-2.16223
P54802	NAGLU	Alpha-N-acetylglucosaminidase	-2.62342	-2.87827	-3.07998	-3.87704	-2.88009
P23083	IGHV1-2	Immunoglobulin heavy variable 1-2	-2.63392	-2.24558		-2.25482
Q07654	TFF3	Trefoil factor 3	-2.63568
P05060	CHGB	Secretogranin-1	-2.63835
Q9UIB8	CD84	SLAM family member 5	-2.64451			-2.00982	-2.01004
Q9H299	SH3BGRL3	SH3 domain-binding glutamic acid-rich-like protein 3	-2.66757
Q8NBJ4	GOLM1	Golgi membrane protein 1	-2.66819	-2.06473
Q07075	ENPEP	Glutamyl aminopeptidase	-2.67579	-2.87728	-3.59107	-4.95896	-4.84673
P78324	SIRPA	Tyrosine-protein phosphatase non-receptor type substrate 1	-2.68172	-2.29968	-2.04669	-2.31655
Q01459	CTBS	Di-N-acetylchitobiase	-2.743	-2.69373	-2.66025	-2.82024	-2.33808
O75594	PGLYRP1	Peptidoglycan recognition protein 1	-2.74646	-2.4012
P09603	CSF1	Macrophage colony-stimulating factor 1	-2.74892	-2.23315	-2.03017
P49913	CAMP	Cathelicidin antimicrobial peptide	-2.75584	-4.65144	-3.70562
P05362	ICAM1	Intercellular adhesion molecule 1	-2.75824	-2.89372	-3.24001	-2.40808
P15144	ANPEP	Aminopeptidase N	-2.77009	-2.88652	-2.78051	-3.45813
Q6EMK4	VASN	Vasorin	-2.77556	-2.12277	-2.04826	-2.4025
O14773	TPP1	Tripeptidyl-peptidase 1	-2.78846	-2.50052	-3.01158	-2.88462	-2.64906
P01130	LDLR	Low-density lipoprotein receptor	-2.8054			-2.89516
P16870	CPE	Carboxypeptidase E	-2.84283	-2.02496		-2.02589
P13671	C6	Complement component C6	-2.8448	-3.06133	-2.32689
Q9UNN8	PROCR	Endothelial protein C receptor	-2.85359			-2.13327
Q96PD5	PGLYRP2	N-acetylmuramoyl-L-alanine amidase	-2.85967	-2.26672
P16112	ACAN	Aggrecan core protein	-2.86262	-2.75056	-2.30401	-2.72133	-2.71166
P00450	CP	Ceruloplasmin	-2.86606	-2.2345	-2.3373	-2.925	-3.25363
O75882	ATRN	Attractin	-2.87601	-2.60411		-2.47274
O43291	SPINT2	Kunitz-type protease inhibitor 2	-2.89716
P13473	LAMP2	Lysosome-associated membrane glycoprotein 2	-2.90589	-2.17194	-2.31362	-2.45351	-2.2111
P10451	SPP1	Osteopontin	-2.90605	-2.37962	-2.15159	-2.42996	-2.24766
P01859	IGHG2	Immunoglobulin heavy constant gamma 2	-2.93351	-2.42872	-2.49567	-3.00198
Q14508	WFDC2	WAP four-disulfide core domain protein 2	-2.9484		-2.39507	-2.48178
P14151	SELL	L-selectin	-2.9494	-2.96328	-2.61246	-2.76107	-2.83979
P16070	CD44	CD44 antigen	-2.96403	-2.03312	-2.21833	-2.551	-2.18142
Q9NUM4	TMEM106B	Transmembrane protein 106B	-2.97714	-2.4685	-2.72526	-2.70469
P08195	SLC3A2	4F2 cell-surface antigen heavy chain	-3.02627	-2.71389	-2.76346	-3.39668	-2.9448
P13284	IFI30	Gamma-interferon-inducible lysosomal thiol reductase	-3.04253	-3.16927	-3.35549	-3.34277	-2.12692
P05543	SERPINA7	Thyroxine-binding globulin	-3.05481	-2.65606	-2.54116	-3.00738	-2.48782
P02750	LRG1	Leucine-rich alpha-2-glycoprotein	-3.05739	-4.53412	-4.12499	-5.16348	-4.6803
Q8WVN6	SECTM1	Secreted and transmembrane protein 1	-3.08181	-3.01248	-4.17444	-4.14439	-3.12755
P0DP57	SLURP2	Secreted Ly-6/uPAR domain-containing protein 2	-3.10715	-2.66832	-2.75119
P08174	CD55	Complement decay-accelerating factor	-3.1225	-2.23707		-2.41161
Q9UHL4	DPP7	Dipeptidyl peptidase 2	-3.1532	-4.15115	-5.85092	-5.23192	-5.08998
Q7Z5L0	VMO1	Vitelline membrane outer layer protein 1 homolog	-3.1636	-2.05662	-2.03513	-2.50584	-2.25949
P15151	PVR	Poliovirus receptor	-3.21151		-2.07558	-2.41922
Q9BRT3	MIEN1	Migration and invasion enhancer 1	-3.21259	-2.19684	-2.10474	-2.59137	-2.27589
Q9NP70	AMBN	Ameloblastin	-3.21555	-3.14285	-2.05972
Q14624	ITIH4	Inter-alpha-trypsin inhibitor heavy chain H4	-3.2249	-2.27743		-2.10939
O00241	SIRPB1	Signal-regulatory protein beta-1	-3.29194	-2.76253	-2.61281	-3.08984	-2.35637
Q08345	DDR1	Epithelial discoidin domain-containing receptor 1	-3.30031	-2.71711		-2.48001	-2.41199
P00734	F2	Prothrombin	-3.36305	-2.21351	-2.13689	-2.48567	-2.06012
P11117	ACP2	Lysosomal acid phosphatase	-3.36897	-2.80515	-3.20478	-3.31436	-2.22402
Q92956	TNFRSF14	Tumor necrosis factor receptor superfamily member 14	-3.37694	-2.78374	-2.97605	-3.25524	-2.52431
Q8TDQ0	HAVCR2	Hepatitis A virus cellular receptor 2	-3.3858	-2.4767	-2.43079	-3.01487	-2.53241
Q6GTX8	LAIR1	Leukocyte-associated immunoglobulin-like receptor 1	-3.39238	-2.60289	-2.54817	-3.10438	-2.37644
Q9UGN4	CD300A	CMRF35-like molecule 8	-3.40175	-2.56112	-2.563	-2.56653	-2.0012
Q9NZP8	C1RL	Complement C1r subcomponent-like protein	-3.42223	-2.40067
P43251	BTD	Biotinidase	-3.42882	-2.7913	-2.54034	-2.56192	-2.17129
P12259	F5	Coagulation factor V	-3.4432	-2.01932
P10643	C7	Complement component C7	-3.52073	-2.75638	-2.23909
P09564	CD7	T-cell antigen CD7	-3.52705	-2.91618	-3.12091	-4.11048	-4.53508
P10253	GAA	Lysosomal alpha-glucosidase	-3.61783	-2.77658	-2.81808	-2.84964	-2.21832
O94772	LY6H	Lymphocyte antigen 6H	-3.64682	-2.58683	-2.69265	-2.66467
P20333	TNFRSF1B	Tumor necrosis factor receptor superfamily member 1B	-3.65998	-3.17091	-3.02524	-3.50523	-2.78204
P0DTE7	AMY1B;AMY1C;AMY1A	Alpha-amylase 1B;Alpha-amylase 1C;Alpha-amylase 1A	-3.80793	-3.78091	-3.20953	-3.50809
Q8NCC3	PLA2G15	Phospholipase A2 group XV	-3.84017	-3.5165	-3.39212	-3.13127	-2.1402
Q96DA0	ZG16B	Zymogen granule protein 16 homolog B	-3.89099	-4.27985	-3.87033	-3.19237
Q8IYS5	OSCAR	Osteoclast-associated immunoglobulin-like receptor	-3.98331	-3.19386	-3.05263	-3.34053	-2.27565
P15289	ARSA	Arylsulfatase A	-3.99065	-2.98383	-3.14873	-3.09338	-2.55544
P15328	FOLR1	Folate receptor alpha	-4.03944	-3.25189	-3.73553	-3.9318
P10153	RNASE2	Non-secretory ribonuclease	-4.16687	-2.98568	-3.56594	-3.78697
P10909	CLU	Clusterin	-4.34319	-2.95006	-2.68147	-2.22039
Q9P121	NTM	Neurotrimin	-4.37526	-2.77874	-2.49624	-2.81956	-2.06155
O14594	NCAN	Neurocan core protein	-4.49092	-4.24717	-3.76874	-3.54281	-2.94161
P26842	CD27	CD27 antigen	-4.49248	-3.18502	-3.30726	-3.41015	-2.86358
P08294	SOD3	Extracellular superoxide dismutase [Cu-Zn]	-4.49423	-2.75148	-2.30319	-2.78838
Q16270	IGFBP7	Insulin-like growth factor-binding protein 7	-4.49431	-2.94925	-3.05844	-4.02193
P13987	CD59	CD59 glycoprotein	-4.62308	-2.94462	-2.68956	-2.57912
O60494	CUBN	Cubilin	-4.80823	-2.98302
Q6UXG3	CD300LG	CMRF35-like molecule 9	-4.83179	-3.7313	-2.82666	-2.66996
P01023	A2M	Alpha-2-macroglobulin	-4.98549			-32.453
P05154	SERPINA5	Plasma serine protease inhibitor	-5.10861	-3.41955	-3.94233	-4.3828	-2.3577
P01833	PIGR	Polymeric immunoglobulin receptor	-5.1543	-3.53939	-3.81516	-3.7609
P98164	LRP2	Low-density lipoprotein receptor-related protein 2	-5.28929	-2.80024	-2.22452
Q03403	TFF2	Trefoil factor 2	-5.30314	-3.05173
Q68CJ9	CREB3L3	Cyclic AMP-responsive element-binding protein 3-like protein 3	-5.57958	-2.73845
P01133	EGF	Pro-epidermal growth factor	-5.73042	-3.52186	-3.85444	-4.86051	-4.51132
P0DJD7	PGA4;PGA3;PGA5	Pepsin A-4;Pepsin A-3;Pepsin A-5	-5.80437	-4.04143	-4.19417	-4.65087	-3.41992
O95998	IL18BP	Interleukin-18-binding protein	-5.99125	-5.8162	-6.54708	-6.72357	-3.94322
P07911	UMOD	Uromodulin	-6.32261	-5.6476	-4.19365	-4.28323	-2.61436
P31944	CASP14	Caspase-14	-7.34293	-5.96328	-7.08494	-16.2626	-6.17839
P05090	APOD	Apolipoprotein D	-8.31494	-11.0995	-6.11714	-5.86441	-2.82346
Q13867	BLMH	Bleomycin hydrolase	-9.3261		-4.83017	-6.35451	-3.71087
P00915	CA1	Carbonic anhydrase 1	-11.8261	-14.5157	-25.2807	-10.2701
P15090	FABP4	Fatty acid-binding protein, adipocyte		12.6446	8.71196	10.5726	15.7014
O75369	FLNB	Filamin-B		5.21461	3.23503	4.26937	3.31159
Q9Y279	VSIG4	V-set and immunoglobulin domain-containing protein 4		2.77765	3.52264	3.11744	2.29071
Q9UBG0	MRC2	C-type mannose receptor 2		2.71148	2.97821	3.45692	4.0395
Q9UKY0	PRND	Prion-like protein doppel		2.63979	2.90904	2.10888	2.37063
P01705	IGLV2-23	Immunoglobulin lambda variable 2-23		2.52594			2.49456
A3EZ82	;DMKN	;Dermokine		2.51698	3.88248	3.41428	3.90755
P28300	LOX	Protein-lysine 6-oxidase		2.4671	3.31617	3.52667	9.09701
Q8N2S1	LTBP4	Latent-transforming growth factor beta-binding protein 4		2.23784	2.56235	2.89184	3.49795
P15291	B4GALT1	Beta-1,4-galactosyltransferase 1		2.09992	2.44789	2.60694	3.15412
O94919	ENDOD1	Endonuclease domain-containing 1 protein		-2.00445	-2.12418
Q15223	NECTIN1	Nectin-1		-2.00847
Q96KP4	CNDP2	Cytosolic non-specific dipeptidase		-2.0226
P01011	SERPINA3	Alpha-1-antichymotrypsin		-2.02858	-2.0974	-2.97528
P01699	IGLV1-44	Immunoglobulin lambda variable 1-44		-2.0577
P05451	REG1A	Lithostathine-1-alpha		-2.06871
Q9BXP8	PAPPA2	Pappalysin-2		-2.07331
P17900	GM2A	Ganglioside GM2 activator		-2.09935	-2.62201	-2.35644
Q03591	CFHR1	Complement factor H-related protein 1		-2.10701
P05937	CALB1	Calbindin		-2.18078
P12107	COL11A1	Collagen alpha-1(XI) chain		-2.19806			3.1205
Q96IU4	ABHD14B	Protein ABHD14B		-2.2161	-2.22562	-2.32131
P04439	HLA-A	HLA class I histocompatibility antigen, A alpha chain		-2.28772	-2.44666	-3.42813	-6.07691
P56537	EIF6	Eukaryotic translation initiation factor 6		-2.32502	-2.08772	-2.01547
P19652	ORM2	Alpha-1-acid glycoprotein 2		-2.4657	-2.33649	-2.56337	-3.11416
P07478	PRSS2	Trypsin-2		-2.47677
P02763	ORM1	Alpha-1-acid glycoprotein 1		-2.55145	-2.404	-2.78763	-3.3581
P08637	FCGR3A	Low affinity immunoglobulin gamma Fc region receptor III-A		-2.68528	-2.19051	-2.60168	-2.027
O15232	MATN3	Matrilin-3		-2.92054			-2.15488
P13727	PRG2	Bone marrow proteoglycan		-3.1179	-3.27814	-2.89295
P25815	S100P	Protein S100-P		-3.85557			-2.2504
Q6UX06	OLFM4	Olfactomedin-4		-5.16165		-2.3544
P21709	EPHA1	Ephrin type-A receptor 1			2.88026	2.64783	2.52382
Q08554	DSC1	Desmocollin-1			2.78023	4.69401	4.79875
P02647	APOA1	Apolipoprotein A-I			2.70547	3.53704
Q9HBR0	SLC38A10	Putative sodium-coupled neutral amino acid transporter 10			2.6367	2.10804	3.13312
O75095	MEGF6	Multiple epidermal growth factor-like domains protein 6			2.38993	2.35534	2.60797
Q9UHG2	PCSK1N	ProSAAS			2.3606	2.68349	3.12295
Q6UY14	ADAMTSL4	ADAMTS-like protein 4			2.23946	2.2324	2.2899
Q9NPY3	CD93	Complement component C1q receptor			2.19441	2.20092	2.80272
P08603	CFH	Complement factor H			2.16409	2.10911	2.56846
O75071	EFCAB14	EF-hand calcium-binding domain-containing protein 14			2.15173	2.24159	2.33793
P08572	COL4A2	Collagen alpha-2(IV) chain			2.14749		4.59647
P15586	GNS	N-acetylglucosamine-6-sulfatase			-2.02629	-2.20592
P14207	FOLR2	Folate receptor beta			-2.12745	-2.13562	-2.16392
P36957	DLST	Dihydrolipoyllysine-residue succinyltransferase component of 2-oxoglutarate dehydrogenase complex, mitochondrial			-2.13041
O75629	CREG1	Protein CREG1			-2.36709	-2.00369	-3.47156
P60174	TPI1	Triosephosphate isomerase			-2.54604	-2.62954
Q14956	GPNMB	Transmembrane glycoprotein NMB			-2.63542	-2.05135	-2.253
P63104	YWHAZ	14-3-3 protein zeta/delta			-2.7747	-2.24132	-4.73892
O60814	H2BC12;H2BS1;H2BC5;H2BC4;H2BC18;H2BC9;H2BC15;H2BC14;H2BC13	Histone H2B type 1-K;Histone H2B type F-S;Histone H2B type 1-D;Histone H2B type 1-C/E/F/G/I;Histone H2B type 2-F;Histone H2B type 1-H;Histone H2B type 1-N;Histone H2B type 1-M;Histone H2B type 1-L			-2.94598		-2.9281
P18669	PGAM1	Phosphoglycerate mutase 1			-3.1729		-3.74199
P31151	S100A7	Protein S100-A7			-6.94998	-22.0624	-2.85229
P07737	PFN1	Profilin-1				3.4587	4.34909
Q1L6U9	MSMP	Prostate-associated microseminoprotein				3.25859	2.8678
P61956	SUMO2	Small ubiquitin-related modifier 2				3.12247	4.25753
P02452	COL1A1	Collagen alpha-1(I) chain				3.03271	4.18677
P05546	SERPIND1	Heparin cofactor 2				2.99688	2.89259
Q6UWW0	LCN15	Lipocalin-15				2.97048	4.09854
P61916	NPC2	NPC intracellular cholesterol transporter 2				2.74845	4.06227
Q15828	CST6	Cystatin-M				2.68545	6.0719
Q96JF0	ST6GAL2	Beta-galactoside alpha-2,6-sialyltransferase 2				2.67247	2.65744
P36980	CFHR2	Complement factor H-related protein 2				2.46761	2.98952
P00742	F10	Coagulation factor X				2.39404	2.27731
Q5KU26	COLEC12	Collectin-12				2.28752	4.91863
Q14847	LASP1	LIM and SH3 domain protein 1				2.22738	2.05795
Q06830	PRDX1	Peroxiredoxin-1				2.18515
P54727	RAD23B	UV excision repair protein RAD23 homolog B				2.17734	2.34314
Q15848	ADIPOQ	Adiponectin				2.17253	3.47113
P22352	GPX3	Glutathione peroxidase 3				2.16532
Q13508	ART3	Ecto-ADP-ribosyltransferase 3				2.12398	2.86688
O00499	BIN1	Myc box-dependent-interacting protein 1				2.091
P12111	COL6A3	Collagen alpha-3(VI) chain				2.0742	3.97403
P57087	JAM2	Junctional adhesion molecule B				2.07322	3.2737
P80370	DLK1	Protein delta homolog 1				2.04371	2.46523
Q68D85	NCR3LG1	Natural cytotoxicity triggering receptor 3 ligand 1				-2.00269
Q13510	ASAH1	Acid ceramidase				-2.00683
P06280	GLA	Alpha-galactosidase A				-2.01747	-2.19808
P62258	YWHAE	14-3-3 protein epsilon				-2.0203	-3.13784
P05156	CFI	Complement factor I				-2.02717
P78310	CXADR	Coxsackievirus and adenovirus receptor				-2.05072
P53634	CTSC	Dipeptidyl peptidase 1				-2.06707
P39060	COL18A1	Collagen alpha-1(XVIII) chain				-2.09268
P48551	IFNAR2	Interferon alpha/beta receptor 2				-2.10306	-2.05234
P51688	SGSH	N-sulphoglucosamine sulphohydrolase				-2.11316	-2.02743
Q9NRX4	PHPT1	14 kDa phosphohistidine phosphatase				-2.13595
P33908	MAN1A1	Mannosyl-oligosaccharide 1,2-alpha-mannosidase IA				-2.1559	-2.0364
Q9BRK3	MXRA8	Matrix remodeling-associated protein 8				-2.22887	-2.81103
P02671	FGA	Fibrinogen alpha chain				-2.24727	-2.37329
P08185	SERPINA6	Corticosteroid-binding globulin				-2.26983	-2.19212
O75223	GGCT	Gamma-glutamylcyclotransferase				-2.28615
Q9Y6X5	ENPP4	Bis(5'-adenosyl)-triphosphatase ENPP4				-2.34869
P27487	DPP4	Dipeptidyl peptidase 4				-2.39095
P06733	ENO1	Alpha-enolase				-2.41771
O00187	MASP2	Mannan-binding lectin serine protease 2				-2.5758	-3.86529
Q9BYF1	ACE2	Angiotensin-converting enzyme 2				-2.62058
Q12907	LMAN2	Vesicular integral-membrane protein VIP36				-2.64493	-2.33101
P02810	PRH1	Salivary acidic proline-rich phosphoprotein 1/2					4.0911
P35754	GLRX	Glutaredoxin-1					3.92799
P00995	SPINK1	Serine protease inhibitor Kazal-type 1					3.45717
P08123	COL1A2	Collagen alpha-2(I) chain					3.35476
Q14019	COTL1	Coactosin-like protein					2.9755
Q96S96	PEBP4	Phosphatidylethanolamine-binding protein 4					2.90053
Q02747	GUCA2A	Guanylin					2.8074
P98160	HSPG2	Basement membrane-specific heparan sulfate proteoglycan core protein					2.78871
Q12805	EFEMP1	EGF-containing fibulin-like extracellular matrix protein 1					2.7387
O75368	SH3BGRL	SH3 domain-binding glutamic acid-rich-like protein					2.65229
P98172	EFNB1	Ephrin-B1					2.4839
P05997	COL5A2	Collagen alpha-2(V) chain					2.4793
P0CG47	UBB;UBC;RPS27A;UBA52	Polyubiquitin-B;Polyubiquitin-C;Ubiquitin-40S ribosomal protein S27a;Ubiquitin-60S ribosomal protein L40					2.46915
P02461	COL3A1	Collagen alpha-1(III) chain					2.43589
O60234	GMFG	Glia maturation factor gamma					2.37683
Q9NQ38	SPINK5	Serine protease inhibitor Kazal-type 5					2.36476
Q9Y624	F11R	Junctional adhesion molecule A					2.35008
Q14766	LTBP1	Latent-transforming growth factor beta-binding protein 1					2.33577
O43405	COCH	Cochlin					2.1726
P60983	GMFB	Glia maturation factor beta					2.1214
Q9NZH0	GPRC5B	G-protein coupled receptor family C group 5 member B					2.11173
P07307	ASGR2	Asialoglycoprotein receptor 2					2.10603
P04216	THY1	Thy-1 membrane glycoprotein					2.10399
Q92765	FRZB	Secreted frizzled-related protein 3					2.07759
O00468	AGRN	Agrin					2.06658
O43493	TGOLN2	Trans-Golgi network integral membrane protein 2					2.05358
Q9UBX5	FBLN5	Fibulin-5					2.03689
Q92859	NEO1	Neogenin					-2.06143
P04217	A1BG	Alpha-1B-glycoprotein					-2.16488
Q9Y646	CPQ	Carboxypeptidase Q					-2.36941
P63261	ACTG1	Actin, cytoplasmic 2					-2.44779
Q96D15	RCN3	Reticulocalbin-3					-2.58475
P04040	CAT	Catalase					-2.67355
O43567	RNF13	E3 ubiquitin-protein ligase RNF13					-2.75751
P20933	AGA	N(4)-(beta-N-acetylglucosaminyl)-L-asparaginase					-2.76636
Q15274	QPRT	Nicotinate-nucleotide pyrophosphorylase [carboxylating]					-3.02723
P02794	FTH1	Ferritin heavy chain					-3.11943
P02792	FTL	Ferritin light chain					-3.86152
P07360
P20142
P80188
Q96AP7
P02652
P01040
Q92954
P14209
P29966
P07858
P37837
P51884
P09455
P31025
P19438
Q8TCZ2
P01008
Q6UVK1
P01721
Q6PK18
A0A075B6S2
Q8WZ75
A0A0C4DH73
P06312
P01619
