# Supplementary material for: Preterm functional outcomes are reflected in early postnatal proteome changes
Source: Pediatr Res. 2025 Jul 17;99(3):1173–80. doi: 10.1038/s41390-025-04227-2 (PMC13021510; doi:10.1038/s41390-025-04227-2)
Supplement: Supplementary file 2 — Supplementary Table S7 [file 41390_2025_4227_MOESM2_ESM.xlsx]

## Sheet: PG_Quantity
Gene Name	IGKV2D-29	IGHV1-3	DMKN	DNASE2	TK2	MASP2	SIRPB1	PGRMC1	CLIC1	QSOX1	MANBA	AGRN	BIN1	SDCBP	RNASET2	PODXL	MAN2B1	ISLR	NCAN	TPP1	MATN3	NCAM2	FABP7	SPINT1	SPINT2	TPD52L2	COCH	MGAM	TGOLN2	B4GAT1	SGCE	RNF13	PI15	ACTN4	GMFG	ADGRB2	SUSD5	CUBN	H2BC12;H2BS1;H2BC5;H2BC4;H2BC18;H2BC9;H2BC15;H2BC14;H2BC13	CUTA	EFCAB14	FZD7;FZD2	SLIT1	MEGF6	ICOSLG	GGCT	SH3BGRL	FLNB	CLN5
Protein Description	Immunoglobulin kappa variable 2D-29	Immunoglobulin heavy variable 1-3	Dermokine	Deoxyribonuclease-2-alpha	Thymidine kinase 2, mitochondrial	Mannan-binding lectin serine protease 2	Signal-regulatory protein beta-1	Membrane-associated progesterone receptor component 1	Chloride intracellular channel protein 1	Sulfhydryl oxidase 1	Beta-mannosidase	Agrin	Myc box-dependent-interacting protein 1	Syntenin-1	Ribonuclease T2	Podocalyxin	Lysosomal alpha-mannosidase	Immunoglobulin superfamily containing leucine-rich repeat protein	Neurocan core protein	Tripeptidyl-peptidase 1	Matrilin-3	Neural cell adhesion molecule 2	Fatty acid-binding protein, brain	Kunitz-type protease inhibitor 1	Kunitz-type protease inhibitor 2	Tumor protein D54	Cochlin	Maltase-glucoamylase, intestinal	Trans-Golgi network integral membrane protein 2	Beta-1,4-glucuronyltransferase 1	Epsilon-sarcoglycan	E3 ubiquitin-protein ligase RNF13	Peptidase inhibitor 15	Alpha-actinin-4	Glia maturation factor gamma	Adhesion G protein-coupled receptor B2	Sushi domain-containing protein 5	Cubilin	Histone H2B type 1-K;Histone H2B type F-S;Histone H2B type 1-D;Histone H2B type 1-C/E/F/G/I;Histone H2B type 2-F;Histone H2B type 1-H;Histone H2B type 1-N;Histone H2B type 1-M;Histone H2B type 1-L	Protein CutA	EF-hand calcium-binding domain-containing protein 14	Frizzled-7;Frizzled-2	Slit homolog 1 protein	Multiple epidermal growth factor-like domains protein 6	ICOS ligand	Gamma-glutamylcyclotransferase	SH3 domain-binding glutamic acid-rich-like protein	Filamin-B	Ceroid-lipofuscinosis neuronal protein 5
Protein Accession	A0A075B6S2	A0A0C4DH29	Q6E0U4	O00115	O00142	O00187	O00241	O00264	O00299	O00391	O00462	O00468	O00499	O00560	O00584	O00592	O00754	O14498	O14594	O14773	O15232	O15394	O15540	O43278	O43291	O43399	O43405	O43451	O43493	O43505	O43556	O43567	O43692	O43707	O60234	O60241	O60279	O60494	O60814;P57053;P58876;P62807;Q5QNW6;Q93079;Q99877;Q99879;Q99880	O60888	O75071	O75084;Q14332	O75093	O75095	O75144	O75223	O75368	O75369	O75503
C.D1	408.264	129.796	5.53478	84.373	1994.59	2153.01	79.0199	47.5385	17.7164	204.774	14.0886	3049.83	105.024	32.8061	278.5	117.028	11.9807	241.145	418.972	65.385	23.1128	47.8582	59.7243	155.144	229.068	41.345	305.671	550.243	41.0038	188.734	32.2351	24.5857	14565.4	9.41703	136.839	47.8523	146.531	124.449	38.814	334.983	73.8167	139.375	56.6572	18.2418	142.537	57.2085	404.609	34.3302	67.9289
C.D1	323.005	111.619	8.37773	92.2452	959.402	3187.47	61.7178	44.457	20.7171	164.701	25.813	1634.88	146.816	36.0399	820.982	161.853	86.8751	246.327	154.888	205.858	5.87397	43.2476	63.5901	119.884	111.6	64.6139	200.539	1690.21	19.6045	208.857	22.0938	102.433	5463.08	9.66348	69.0947	28.6905	111.446	385.243	16.7448	567.523	56.7078	98.1506	139.079	33.0338	149.111	56.837	120.555	42.1525	149.071
C.D1	236.822	53.3593	9.47358	32.815	493.797	4158.37	68.4803	30.2923	63.2615	115.328	9.37553	1741.39	231.334	20.8371	648.538	48.5746	35.3169	160.244	54.9156	190.522	12.5093	33.2187	39.2541	96.8979	30.5856	27.5454	117.059	306.31	15.4076	66.506	69.1559	28.6158	2051.31	12.4386	365.461	7.23452	128.207	83.9322	1353.32	264.676	25.5323	58.4212	145.141	6.78344	68.3276	126.6	267.967	637.039	78.7163
C.D1	378.755	133.105	2.11102	102.077	2310.36	842.881	65.8657	10.3029	19.7982	127.221	8.10846	1771.78	102.937	73.0841	98.7397	97.7221	30.6638	130.973	716.682	110.471	8.8537	26.9374	153.248	88.8239	123.879	124.398	219.32	229.638	28.3544	174.999	14.8669	20.3609	8283.59	19.3403	251.94	18.8394	354.907	450.746	8.11503	232.555	66.4585	59.2404	72.9032	10.2914	97.4008	75.5513	153.654	72.4417	30.7942
C.D1	255.242	56.8145	13.6987	29.5422	941.271	13449.5	55.7468	16.6745	189.991	107.936	12.8727	2840.43	140.148	23.9314	119.012	158.136	8.56294	98.4598	518.435	47.2471	3.99391	31.9924	124.541	125.331	134.525	60.4772	178.064	180.515	21.0033	125.32	23.9594	13.4675	5078.67	211.277	79.9332	39.427	182.462	55.5957	1377.89	253.111	50.6282	42.0639	241.211	9.80876	194.038	178.124	151	29.0959	11.3389
C.D1	682.626	203.112	26.904	41.9395	3107.07	4855.95	64.674	31.6192	45.0804	148.86	7.20159	3778.91	23.9467	55.1164	229.333	149.934	12.4897	136.515	133.907	59.4048	15.1563	23.2663	116.419	238.27	117.172	60.8985	660.06	138.431	44.2433	115.422	108.018	12.655	3077.97	272.969	126.966	9.13842	260.513	144.842	652.354	172.987	106.37	27.5614	735.33	13.2168	61.5548	171.299	583.621	169.111	45.3879
C.D1	220.846	49.2949	10.7663	126.265	3662.75	822.233	38.1939	33.6021	40.6328	310.126	17.8914	5036.77	85.9173	17.3304	351.639	100.904	28.6258	311.9	581.434	125.764	14.2162	51.0496	270.556	158.972	128.722	29.0107	443.111	791.206	46.4153	202.089	35.0825	16.0328	16072.2	9.80188	349.398	47.8814	163.921	94.7234	2092.62	179.794	56.2788	96.6293	156.816	31.879	78.5456	247.679	1191.02	355.481	34.2075
C.D1	135.236	46.3175	15.8256	129.138	969.602	9209.49	139.759	63.6926	80.9177	334.144	27.8985	1453.12	39.6304	46.5383	168.739	255.235	18.5223	175.405	879.66	153.393	22.7271	70.7132	34.305	153.645	291.797	16.068	275.256	2604.38	38.9076	328.624	8.20207	34.1587	8942.35	27.8392	13.2949	86.1585	171.406	266.428	696.522	848.108	33.3	104.402	9.71536	14.1005	274.534	852.342	56.9421	30.6775	68.6599
C.D1	171.345	33.5036	11.6045	77.4313	1633.95	6878.85	120.875	32.7258	441.564	261.284	15.9381	2277.15	83.2344	30.0035	76.2373	188.153	7.59244	212.257	601.52	198.925	8.85838	46.4618	31.2275	245.628	285.241	45.2265	94.8671	185.098	49.5479	457.782	8.91984	27.0965	12121.7	68.2703	32.8699	100.008	123.959	350.235	793.301	750.133	76.9014	110.696	15.8688	27.5382	265.931	72.797	52.5357	40.3562	52.3737
C.D1	525.641	328.555	9.19358	60.7335	2063.66	12209.6	56.5728	10.6391	9.49633	200.953	11.3525	2890.26	56.0609	59.7422	186.731	105.084	27.0762	147.531	462.871	43.6483	29.3889	41.1237	48.2026	104.597	141.547	28.1542	471.664	464.89	27.005	138.735	17.9177	17.1113	5960.71	74.6102	60.5119	26.3494	204.126	72.4262	6.89618	312.637	48.3867	75.1627	279.745	12.8395	131.062	155.224	212.71	27.7946	34.6562
C.D1	569.382	131.904	7.28353	103.356	4054.55	869.277	95.4956	41.9961	93.9369	345.133	24.4893	3122.45	56.7701	172.551	192.82	339.083	18.3267	159.653	760.826	210.753	22.0055	38.0186	31.7238	224.862	323.646	31.7368	171.868	642.626	57.6618	476.186	14.1484	22.3904	18108.9	29.4876	53.9214	99.1006	158.736	2532.63	808.561	664.214	61.4058	124.025	14.1431	10.172	195.089	62.1208	86.5096	26.3643	96.5197
C.D1	382.877	68.1058	13.032	76.4427	1897.7	2106.35	52.8287	26.252	122.276	260.493	23.5824	4061.18	117.215	168.704	189.799	176.086	38.913	198.773	654.867	308.435	46.5509	80.9324	102.423	165.016	229.738	40.824	292.59	768.734	27.7527	199.849	18.5001	37.2565	20975.8	12.4922	62.9172	41.3382	167.44	967.874	186.733	387.224	67.2095	169.959	91.354	24.7993	151.796	242.454	225.12	32.2286	43.1333
C.D2	307.528	84.4602	3.4276	33.8047	779.387	1558.44	71.8466	10.4797	190.241	182.944	17.67	1699.45	50.4593	50.5234	98.2676	292.58	42.4346	130.493	229.978	151.425	11.2959	55.6477	179.315	131.857	109.666	33.2802	211.678	309.717	20.3028	113.665	32.1363	21.8232	3905.02	135.654	71.684	32.7078	130.131	227.12	486.859	187.592	33.5952	53.4953	168.804	8.03918	136.88	73.7593	72.3548	21.6472	73.3079
C.D2	460.881	140.906	23.8942	106.2	2188.74	11242.4	36.2569	60.6366	27.6391	245.686	18.7959	3389.02	45.3909	5.88805	359.817	79.9322	59.8185	337.974	443.796	105.425	11.7368	54.8523	132.788	135.515	106.3	36.2056	516.431	615.989	19.7858	103.685	92.1307	29.8849	4877.57	7.69318	172.929	45.5431	145.963	39.8452	231.061	143.012	95.2743	81.2617	692.548	14.5205	73.9671	50.5198	356.165	74.6097	47.625
C.D2	394.836	133.83	45.3404	68.9692	1783.83	9721.85	54.5949	55.8696	20.1763	107.36	26.2276	3079.28	59.405	9.44006	259.441	145.195	18.5694	195.988	101.007	66.1762	29.762	65.6118	128.971	139.356	92.5863	64.5957	378.959	609.104	28.2077	156.488	56.9789	54.2497	3179.96	8.19913	77.0902	20.6292	116.469	125.073	46.5649	351.499	84.8017	59.499	79.9449	26.8859	113.857	285.762	135.545	39.5145	12.1618
C.D2	229.962	82.9354	7.71937	165.939	1294.85	10716.7	68.3729	34.3816	57.1938	160.966	33.5267	3190.32	28.8216	54.4067	547.236	118.513	48.8287	133.874	378.077	128.224	13.0463	50.8583	68.6242	144.91	144.077	17.2525	244.882	1304.03	24.7872	297.967	30.2372	58.7108	4578.81	26.1919	31.0675	29.874	70.8562	726.378	6.88745	358.604	50.1427	36.6376	172.435	18.7658	118.649	215.153	56.8091	25.8532	17.372
C.D2	388.959	194.525	8.05832	50.374	1765.16	2400.61	63.3016	18.7866	43.7491	156.373	10.49	1476.5	54.2598	41.6187	374.176	56.2676	75.1565	140.743	113.747	179.104	21.8523	36.1245	46.0246	110.776	41.4488	50.4446	272.505	219.368	21.8164	66.2552	31.1117	28.5437	4167.76	23.1544	101.276	6.08433	103.338	74.9268	16.3893	217.47	23.108	58.6652	222.16	11.2541	51.2998	87.8787	116.87	241.508	79.9141
C.D2	293.643	105.343	4.21746	42.1326	1049.58	1901.8	29.3295	9.43347	132.348	139.874	10.4832	1343.57	18.1818	4.54624	150.56	84.7096	25.6974	108.347	323.925	69.5489	8.11651	29.0071	95.2612	121.417	44.885	123.319	152.569	205.285	14.7819	63.7749	18.897	15.3818	2469.13	227.745	99.4498	17.2281	494.078	71.1508	380.188	175.288	37.1684	30.3633	67.8279	11.5772	53.0895	174.379	98.2704	38.3315	9.56032
C.D2	286.557	35.279	15.9284	100.091	1306.21	724.221	61.8105	48.6456	17.7189	174.528	25.8468	3838.79	54.9268	48.4005	400.121	142.491	12.6756	234.624	385.857	189.845	7.32879	41.2652	235.937	184.101	152.825	46.525	440.283	760.849	23.2014	230.565	26.1332	42.2853	8506.14	52.817	72.6162	25.1443	316.649	699.933	137.379	679.743	37.9069	67.9101	515.648	16.2002	81.7881	142.064	258.083	39.8237	155.272
C.D2	193.257	68.0626	10.0156	33.2778	1533.55	18236.4	53.7393	31.7678	323.864	243.025	11.7655	1575.52	35.9889	31.5939	52.9293	80.8597	12.8823	68.4578	295.111	74.0331	17.8738	18.3608	55.5505	129.229	69.476	38.8852	143.345	423.139	17.1309	95.1582	12.1402	12.6769	3763.97	819.159	32.8832	35.1803	2388.48	90.771	8921.38	260.474	46.1712	37.8121	67.6312	12.8009	166.142	34.7763	57.744	28.1574	32.6306
C.D2	493.566	200.439	11.1733	44.3381	2796.65	5499.37	54.5707	42.0371	124.598	67.8288	10.1808	3024.37	10.3816	12.2987	358.166	165.087	13.5931	223.485	47.3544	68.1984	9.69494	21.3392	125.515	171.069	76.3831	18.8011	422.288	266.731	46.9632	84.1195	108.339	24.6869	1461.52	32.6959	167.536	14.8109	40.6281	84.7386	42.4652	104.132	71.3378	26.0575	124.042	6.65223	69.8491	86.1679	450.539	28.8349	65.3115
C.D2	330.835	131.755	12.5176	79.5728	2783.13	237.479	65.9272	29.2259	20.0855	298.38	30.5709	3294.77	47.6196	48.6595	365.858	111.557	43.3301	286.053	219.456	63.9912	9.03049	73.31	157.376	219.173	141.203	26.465	499.806	940.226	57.1545	165.032	19.8466	26.3234	5998.36	9.12309	175.088	37.1243	114.115	153.768	68.5915	279.909	70.0403	86.6587	85.0105	8.30315	158.42	312.387	286.721	40.3078	8.02046
C.D2	351.53	90.114	4.79378	92.4397	737.518	3876.74	175.356	57.733	32.6468	147.891	21.7158	2626.33	44.2062	53.0015	89.6316	266.719	27.0249	173.004	2646.9	50.4443	76.5315	72.0347	66.6698	184.398	316.996	54.0664	478.66	1797.04	63.3194	377.066	24.8958	48.3306	39660.9	9.45755	10.2338	63.657	338.064	219.843	346.102	675.442	122.046	193.112	9.95229	50.187	335.522	917.321	85.4862	75.3296	9.70348
C.D2	294.967	62.3328	4.37377	60.2961	3039.02	9703.81	114.338	69.6011	162.433	253.213	15.4912	3372.89	24.5178	23.992	55.467	227.3	7.19429	180.573	860.785	191.038	27.8252	59.2832	95.3502	234.151	247.872	41.1043	353.511	114.492	38.9001	263.125	25.4044	27.4741	9704.57	212.767	42.544	71.7098	320.773	242.11	5714.62	470.697	37.6751	141.865	135.97	27.1299	180.946	66.3365	55.3442	30.8602	38.4329
C.D2	382.813	352.386	14.6123	23.711	1714.59	5697.23	33.0117	24.519	174.912	239.616	21.0582	2131.17	14.6995	42.294	203.579	82.2368	77.4296	123.212	302.017	62.5807	23.3454	35.9646	52.7007	128.755	80.7701	28.837	278.055	877.206	18.3857	138.327	15.6046	27.9544	3315.57	427.508	39.0072	31.5763	1685.88	87.1817	2194.24	238.168	20.4044	49.7478	36.363	7.73422	100.947	178.883	87.3484	27.2689	8.45565
C.D2	657.404	82.6673	12.0913	130.673	2595.32	2167.74	123.161	39.5926	130.55	130.052	43.6257	3290.12	22.0283	117.561	219.948	337.757	33.5386	105.225	1026.47	191.333	8.09087	58.0335	62.7005	266.803	258.144	22.6925	235.335	844.235	42.1956	735.197	36.8372	31.36	10853.8	9.22338	39.2618	22.0442	193.993	1282.31	1486.72	610.037	47.7057	76.3472	31.4305	16.8865	99.7492	1189.62	90.4801	62.8452	35.4943
C.D2	925.541	104.715	15.7536	120.309	4878.56	3818.81	39.2347	48.7854	32.368	949.458	11.2949	5398.61	21.6521	5.78218	503.73	138.713	61.2275	121.292	132.7	169.647	17.1373	34.8915	147.848	243.519	183.232	39.8339	481.568	392.076	61.0246	153.598	99.513	14.8836	5394.05	9.55403	899.536	15.2942	93.5677	141.633	26.1729	156.369	35.7381	45.4308	1296.22	13.9732	56.2322	192.015	556.82	233.88	105.723
C.D2	440.809	107.657	56.1926	123.066	2178.13	2381.63	59.1645	33.4751	39.3336	174.15	26.3107	6392.88	103.268	91.7523	132.402	168.947	28.66	127.228	542.352	63.2444	111.002	99.9063	92.8563	212.772	278.414	51.8982	557.215	280.402	56.9283	180.777	31.8107	25.1933	17256.7	13.8901	49.9259	34.2587	188.952	566.789	279.023	379.905	169.731	115.479	96.8449	55.899	146.631	428.885	171.085	32.1317	8.52911
C.D2	279.666	68.4714	141.4	51.1043	3096.94	3562.64	30.7038	94.9487	66.0357	195.94	11.6106	2542.42	51.617	22.9987	161.609	59.7995	28.5793	184.184	278.688	74.2119	7.45557	28.5717	327.125	158.017	95.3885	53.9781	352.274	206.07	27.0972	75.6233	91.1028	9.63321	4860.31	20.52	399.999	50.8578	66.659	54.9565	193.053	109.349	109.508	30.7919	164.103	17.8533	47.8814	96.3428	523.784	169.401	43.3285
C.D3	480.356	191.666	5.89359	75.3385	2336.34	15782	38.0624	53.1038	12.9695	305.118	15.0684	3489.67	12.0159	10.6985	308.38	86.6968	41.287	294.785	316.88	68.1821	23.7242	49.5634	70.992	176.795	102.719	19.1968	436.757	413.178	29.0688	101.218	111.729	25.8912	4264.23	2.24714	85.7483	29.2804	119.783	39.486	12.4475	163.352	68.1182	77.9815	590.095	13.2106	93.3057	95.8522	155.829	31.6117	37.5985
C.D3	353.224	108.956	45.4421	57.7599	1197.02	6276.32	31.0672	47.889	20.5502	91.7977	20.6843	3152.25	38.5935	15.6847	114.944	86.6346	20.7244	320.905	161.618	64.8264	47.4856	60.4972	165.78	150.268	96.7793	91.0229	386.882	286.679	26.7819	76.0307	75.0864	32.3902	3419.11	4.99648	159.718	28.4422	87.6287	77.0045	88.5151	236.369	70.7701	66.6245	502.142	26.3617	111.772	262.786	229.087	43.6816	26.7117
C.D3	265.502	110.418	4.2247	140.15	1431.11	12892.6	61.0195	50.4895	15.8106	100.738	46.6024	3581.84	19.9966	19.4073	600.791	92.1773	90.4143	258.45	409.934	110.173	10.4184	57.445	109.703	125.086	101.668	21.7322	320.565	1116.36	18.7537	179.279	42.896	66.1575	4233.53	13.3947	24.9508	28.9778	65.8471	197.519	53.3525	272.224	42.7606	56.5326	357.087	13.8869	105.514	159.703	63.0424	18.2493	16.9806
C.D3	384.576	188.569	8.67935	58.4322	1369.14	4496.46	82.5084	11.1668	16.0113	124.784	9.30165	1957.24	21.0571	8.49671	427.414	63.8877	66.7877	150.669	232.989	86.5824	33.7822	32.246	80.9874	98.3091	54.4983	34.4298	273.066	336.949	24.0766	72.1023	38.6838	43.5432	3392.63	9.77337	77.3969	13.1692	131.473	45.8678	198.804	209.034	14.0454	63.253	192.662	10.627	58.0057	107.321	84.3222	188.673	71.668
C.D3	283.437	67.4996	8.92857	77.8193	725.255	4002.9	76.1258	32.0273	28.4353	138.775	13.1912	2266.97	31.2885	11.6908	146.269	139.246	12.3198	112.794	693.938	51.3166	5.79825	52.3906	74.6558	153.211	149.712	118.347	224.541	277.949	33.4554	157.022	17.5057	25.714	5053.83	26.1461	41.426	18.119	116.746	42.6055	6.6974	286.632	81.8008	67.7603	121.928	12.4694	156.022	87.7281	31.0303	57.9616	5.13219
C.D3	299.043	29.3869	3.94086	126.99	717.597	1530.8	88.7086	34.3666	8.47315	91.565	31.2322	4116.35	25.9955	48.1066	379.874	104.925	19.4785	233.35	374.525	185.714	35.5094	40.766	261.951	196.106	184.494	41.5987	418.597	693.47	24.1939	227.867	26.3454	46.7942	8935.93	19.3746	71.3569	26.7831	164.126	516.962	97.041	669.698	31.3411	76.5166	47.4706	12.2843	95.2664	141.365	308.37	55.8104	35.5215
C.D3	157.694	63.2509	16.5983	29.3906	719.175	2587.68	35.4593	23.7354	504.355	126.889	11.8495	1158.52	9.30708	21.2295	57.5796	101.184	9.84851	72.0373	58.4874	42.0621	8.30643	12.403	211.571	190.563	31.1838	61.2179	123.923	291.068	11.893	66.1504	9.11183	12.7817	1228.37	993.781	36.7342	12.6753	2767.45	45.0444	10706.3	191.403	24.6101	10.3012	76.8135	11.885	88.0141	132.687	138.255	36.3379	16.2902
C.D3	576.164	302.6	8.26674	41.9837	2184.37	4481.28	43.2603	59.6321	65.9096	79.9518	18.0918	3283.34	17.2344	24.0779	390.695	152.21	41.6416	329.1	14.4515	46.8071	9.6925	15.991	160.411	146.575	84.7965	25.6298	354.475	464.922	39.6591	88.1132	107.642	32.192	540.257	327.193	201.418	6.50673	740.718	91.6191	52.2464	111.559	65.6025	18.0011	155.188	2.83456	40.5489	127.389	509.687	173.109	72.7381
C.D3	254.379	151.992	42.3439	69.936	2520.87	775.04	22.0423	24.8564	16.0684	859.413	36.305	3154.88	11.8421	16.0182	372.845	46.5824	79.3369	258.026	101.375	147.912	10.8572	35.3044	82.4469	209.094	71.3618	23.8768	377.69	528.765	53.83	87.3795	27.7128	21.5334	10194	13.6896	199.791	7.11495	87.5608	51.9746	14.8238	120.745	56.4452	62.0735	1348.69	7.58808	46.9001	70.8823	233.693	62.3449	95.6117
C.D3	318.136	70.3706	16.5295	62.7467	1916.49	5020.36	202.295	28.9193	32.6784	287.913	23.831	2907.74	28.6866	33.0683	303.868	162.889	20.0341	310.911	960.325	208.586	20.0082	81.9666	139.824	147.947	232.55	30.8036	431.397	2282.86	40.0624	325.192	26.5717	39.9478	14008.4	8.75245	26.7773	75.7532	193.476	204.943	299.006	393.991	51.7017	80.3041	36.0341	9.5939	273.145	82.3231	91.2268	24.4728	68.6909
C.D3	432.857	93.0149	7.93363	78.3869	4660.48	11341.9	116.04	50.0107	100.402	231.426	12.7827	4085.77	16.8332	10.4045	99.0999	183.703	12.2959	328.269	542.415	212.323	19.5448	73.9117	125.849	211.852	197.455	35.1853	447.342	146.998	45.2697	228.08	69.7331	34.951	5554.17	32.3936	80.2413	68.7694	221.545	172.558	346.079	296.708	49.1743	85.4244	363.505	17.87	169.642	48.4752	84.3024	13.9542	46.3363
C.D3	461.15	59.1822	7.60747	110.628	2306.63	2311.56	99.4701	35.7554	84.4693	212.538	36.916	2572.38	22.8193	75.8602	367.197	240.461	23.6361	229.883	356.526	281.18	15.7093	41.2631	76.7804	193.265	181.492	8.98122	205.495	970.382	22.6951	273.404	34.9445	28.7447	7356.9	13.7485	61.2095	46.32	158.083	921.125	580.876	502.082	59.1072	61.495	32.1464	10.6244	225.238	228.309	70.6223	18.8814	154.328
C.D3	840.818	79.1433	16.2732	115.792	3415.9	2757.15	41.8491	45.092	27.9101	1297.39	14.9787	7492.35	26.7394	4.17962	388.881	166.568	33.6368	155.061	434.327	211.909	5.70974	65.0892	198.666	258.3	195.486	69.8447	480.68	555.875	61.9151	144.281	78.822	54.8174	11366.6	3.83296	467.074	30.5182	89.2138	155.673	35.2997	270.937	63.9529	54.3575	834.786	16.6245	136.992	67.0074	324.865	41.4273	92.9599
C.D3	419.741	85.1761	22.2726	47.6848	2553.1	4418.62	42.1141	30.5085	56.0373	62.0872	22.313	4540.5	38.04	67.5196	143.927	147.394	39.7301	310.011	131.111	56.1637	48.3356	66.9404	133.903	153.317	146.293	42.8008	423.216	223.496	28.313	132.89	58.3648	12.8024	6998.59	27.917	18.4153	29.2065	147.978	246.855	595.959	269.96	83.4683	78.9415	212.775	8.93141	105.653	872.583	180.155	35.8105	6.83684
C.D3	287.458	54.0086	129.051	76.6634	2436.83	67.5084	30.2648	10.4551	148.625	292.554	35.3845	2670.74	22.5935	76.462	348.371	68.4642	56.4568	116.219	136.901	92.9391	7.48606	15.8459	137.196	196.622	76.1407	35.3749	305.28	384.337	35.9638	92.9618	12.9726	32.3568	4431.24	10.7636	146.226	19.9064	39.3351	88.3062	67.2984	153.92	34.4859	26.6327	374.238	16.2277	25.7697	83.6148	341.048	54.77	121.55
C.D4	520.562	217.193	6.29579	105.874	1865.24	15324.4	44.7091	43.983	27.3072	122.351	40.7582	2669.97	6.82049	29.8763	369.032	61.7901	84.2415	332.105	167.572	72.7343	31.0026	41.8637	64.8921	134.115	92.4799	14.0008	380.159	625.395	15.673	73.9475	78.7309	29.8842	2594.57	2.47614	63.3777	22.8167	91.9006	45.2309	27.5998	144.655	48.5405	38.3141	136.005	10.6442	70.3839	189.029	148.721	15.2314	54.458
C.D4	536.103	226.793	29.8587	60.2415	2348.17	11310.9	33.3836	31.2228	21.8548	96.8574	24.3074	2343.73	24.3138	25.4371	254.637	93.8612	34.1931	263.477	137.172	84.6236	39.8613	47.5889	136.477	117.226	109.445	57.198	315.584	406.123	21.3318	106.2	59.6895	48.041	1768.73	14.7218	122.981	20.7906	72.4667	175.996	8.2821	184.088	48.7858	41.3108	572.869	12.5624	73.9244	159.008	102.232	26.8073	70.9263
C.D4	239.582	72.1233	1	111.529	974.172	7697.16	63.5787	37.1913	34.3273	124.376	41.8517	2673.04	18.9667	21.946	431.351	96.1685	61.2859	157.918	399.263	162.448	15.4777	47.263	75.7026	128.727	121.209	18.7332	297.6	1284.1	17.4061	180.443	27.4468	75.2694	3748.71	23.5879	37.7428	33.2462	120.561	156.712	837.929	300.71	28.919	42.7112	62.3275	10.8788	92.5547	219.478	53.5042	19.1738	77.9197
C.D4	453.795	191.207	3.69724	46.4762	1434.05	4981.62	96.2038	12.8243	26.8147	151.564	19.3702	2823.06	18.084	19.5601	316.279	59.9617	80.2177	251.891	179.251	122.166	12.9726	38.728	109.771	127.168	69.8472	39.4162	354.629	446.06	28.1407	89.4179	46.0872	42.5617	1800.37	5.47241	128.453	11.3723	105.479	44.5913	291.713	212.548	19.6378	43.8464	199.439	13.7148	64.364	60.6418	135.775	113.516	134.388
C.D4	358.308	109.513	2.38455	67.2953	1739.87	4715.17	53.6776	19.062	22.1989	211.846	14.3592	1902.54	18.5001	56.1505	133.874	160.919	27.4967	99.9501	456.638	52.1865	25.5469	25.875	53.9115	105.437	107.077	69.7534	210.415	303.333	24.5577	121.178	15.3884	24.4639	3661.01	31.7767	24.8067	17.248	300.262	108.309	389.597	224.574	41.9833	46.9708	74.6469	9.55476	98.495	32.066	25.6536	29.9767	45.2677
C.D4	216.316	29.4822	10.2816	71.6223	390.019	1228.39	87.8027	18.8852	36.6149	141.831	31.4421	3799.65	6.07928	25.3309	216.204	91.2248	7.20865	112.729	189.912	57.9592	22.606	25.3713	126.131	273.396	111.465	78.3354	301.963	420.267	20.6856	144.811	17.5507	50.4895	6109.1	121.138	33.101	16.0943	388.489	190.826	122.976	521.731	44.2337	50.989	15.6742	7.36197	91.3852	480.831	231.004	51.0469	7.52664
C.D4	267.633	30.375	15.9637	100.605	2420.51	6369.54	54.4196	44.9096	50.6399	205.352	25.744	4175.76	13.1864	9.2003	425.616	84.9336	39.8834	249.041	536.237	158.729	19.4655	47.5849	106.147	163.644	140.154	34.4896	611.314	653.18	20.934	140.224	52.448	38.833	9194.41	14.8287	57.7025	59.0376	261.932	89.4764	360.429	317.706	64.722	65.9565	41.609	15.1317	156.801	54.047	193.99	19.0032	71.4269
C.D4	387.786	62.9846	5.24421	145.005	2521.22	9519.32	68.6014	26.426	42.388	808.225	17.7589	5155.57	16.8752	23.8569	460.777	221.203	26.9987	121.997	542.489	159.24	4.52002	81.039	63.8599	274.163	199.264	20.0435	293.918	801.69	31.1381	173.869	30.9268	53.4088	5808.56	9.33938	141.875	46.4323	89.7779	207.803	467.448	369.234	64.3529	71.3928	43.3053	10.2877	166.332	18.952	119.104	11.1207	100.533
C.D4	171.079	24.2199	10.4967	77.4455	568.716	3194.94	95.2557	25.8222	92.6628	157.531	15.0264	3508.31	28.5131	17.612	210.84	232.664	10.2251	272.49	461.046	48.9365	11.3343	40.7284	83.4941	205.224	53.0184	41.0184	265.069	777.753	14.9363	95.8747	24.5949	26.9231	10928.8	97.2454	32.7976	43.0657	172.042	22.4622	915.841	417.005	48.9875	49.7786	253.066	7.51601	231.921	368.779	168.213	32.4114	7.26012
C.D4	534.21	199.673	13.1271	13.5266	886.566	7110.91	70.7614	36.2045	291.757	115.549	12.0763	5078.79	10.8433	40.518	105.792	337.491	8.45322	185.892	75.3925	36.7471	9.94145	17.5144	137.675	200.409	26.5742	32.6924	340.779	257.116	14.9521	62.6553	88.3882	16.2773	825.436	606.317	104.236	17.1899	1483.6	73.0365	274.202	98.4203	42.5347	46.4762	1314.02	6.9481	38.7253	420.787	187.559	48.7687	7.19299
C.D4	327.678	156.746	16.0493	57.1174	2326.02	7225.31	33.8276	11.001	18.4499	1059.53	27.6104	4352.53	7.52714	26.5146	353.339	67.643	51.5359	195.643	78.8134	54.1866	18.5125	50.9686	102.552	223.337	97.6481	34.371	363.133	459.908	43.8011	106.027	45.6025	33.5062	3255.57	7.13012	55.5561	13.7188	48.5226	39.4893	119.152	154.971	59.7107	46.344	967.132	12.8634	79.0088	56.437	178.628	29.324	9.26774
C.D4	322.62	76.125	10.8623	76.402	1888.73	8192.68	168.654	37.0047	50.1293	269.536	29.5905	2155.87	14.183	32.0158	440.162	317.962	46.8122	422.585	769.181	291.286	25.4492	73.3493	119.924	170.885	227.515	20.6474	433.909	1871.98	26.4812	220.045	49.5701	37.7038	11181.8	7.70052	18.3672	58.5738	165.637	203.441	425.165	363.097	46.6014	86.7045	31.7783	15.1701	274.542	26.406	51.2104	17.3592	60.5093
C.D4	650.966	149.633	16.9069	84.288	4413.94	29254.4	136.052	36.7536	94.9564	219.997	15.7944	4717.02	36.3412	16.4449	101.756	174.923	20.3961	256.139	828.378	179.677	16.4444	83.7332	86.6283	188.022	194.986	18.2258	332.759	266.054	42.8237	263.048	39.4456	42.3175	6350.98	21.5626	64.6137	46.5088	184.404	195.008	83.4538	412.537	42.0832	89.429	52.9767	15.5026	205.762	264.286	80.7601	14.8595	33.5113
C.D4	799.68	611.425	5.30133	36.9495	1624.57	3609.93	43.5002	35.3346	39.2015	66.241	50.4365	3057.95	15.0419	30.3135	158.619	144.077	58.8074	353.887	279.671	28.5725	23.7403	56.282	75.4929	177.357	98.0865	16.5164	334.851	1142.64	24.7721	149.542	23.0981	39.7982	6159.65	21.6367	44.2257	41.9493	192.943	104.163	1368.01	317.071	24.7824	50.62	44.7627	22.7815	138.116	68.7189	143.049	15.946	7.66587
C.D4	382.449	47.639	10.6115	131.588	1831.85	1987.23	112.284	28.6249	72.0978	318.542	52.2804	2517.96	18.9001	95.1098	445.624	326.015	26.374	185.74	572.883	294.378	16.6279	30.6834	32.4542	204.733	264.513	11.0621	277.072	1701.89	36.3695	346.73	14.2187	54.071	8970.14	13.646	29.863	53.4091	172.974	1165.76	1315.41	653.81	40.7551	73.4319	15.2015	10.3597	276.857	140.551	47.4102	25.2408	159.768
C.D4	528.761	29.2493	8.36658	82.6692	1121.81	10958.3	38.0377	64.519	55.5674	608.362	26.8823	4765.66	12.3539	71.07	404.085	185.265	37.4318	213.691	733.63	89.5132	11.1084	51.8884	235.392	143.956	187.741	47.4245	269.629	982.516	30.6174	238.655	47.2085	56.1463	4993.95	42.6776	41.0457	27.4627	201.933	108.232	668.596	459.296	50.3961	54.6968	183.437	13.7409	118.965	872.083	86.8895	43.836	33.4454
C.D4	378.536	92.1289	6.05208	49.3229	911.548	3785.74	95.8373	29.7168	59.5717	84.2906	33.356	3368.26	45.4663	56.4315	155.596	176.878	39.4452	220.871	193.411	50.8315	25.7372	100.149	130.873	169.371	154.41	13.9222	257.595	289.036	25.2934	191.336	26.6543	34.2691	4669.76	39.5145	34.35	32.8249	130.619	282.954	223.853	358.476	64.4969	60.9924	173.789	11.9603	182.264	445.895	128.437	25.5627	12.3818
C.D4	335.11	65.2621	311.813	96.4483	2360.92	171.383	64.3828	11.1828	46.6401	222.258	27.2045	2582.44	17.1353	91.7137	209.759	146.789	46.8299	112.28	99.6457	122.907	9.90536	28.3681	102.277	151.918	97.3644	48.0723	338.666	327.458	87.4799	49.6506	11.7816	30.4328	14291.6	7.65575	95.3331	7.84396	74.0978	74.0252	13.8755	122.624	67.9029	22.5994	453.799	45.1109	28.3655	75.7732	390.763	73.2492	172.904
C.D6	279.662	111.952	16.5695	32.6022	54.6891	789.227	37.3845	10.7175	52.864	68.6761	11.0369	621.312	13.6869	3.19956	116.886	107.211	16.0279	96.3145	26.4575	36.6357	9.32075	16.5959	44.9344	98.7971	45.3126	7.41377	38.8367	404.775	8.96945	60.3164	10.368	30.7572	1145.51	102.14	28.2541	13.5636	58.0553	43.2529	1120.52	111.455	14.7337	12.7826	35.7707	8.77019	102.605	127.942	36.5003	14.6908	13.0024
C.D6	445.921	136.202	9.53497	117.911	1793.55	22841.7	60.3419	46.4467	13.4785	67.5634	54.8479	2777.33	15.0661	48.351	386.959	98.8492	96.205	334.641	242.254	62.8816	37.9783	44.9068	59.8573	145.782	127.898	11.5929	333.345	857.963	17.3676	117.823	72.8657	40.0324	2992.02	8.67333	22.5778	31.9699	100.349	68.3139	215.33	167.57	36.2944	45.5656	318.52	13.3936	97.1658	194.297	114.012	14.82	8.76663
C.D6	382.529	53.2645	2.51074	78.4975	239.342	6076.12	51.6545	67.7217	23.865	65.8989	58.0317	1575.78	17.3079	12.8789	490.405	55.4743	11.4494	799.652	134.895	112.898	28.4463	68.4817	99.3019	127.543	65.8571	13.4727	339.345	838.799	9.46574	114.487	82.4465	116.744	923.185	16.0026	35.4451	51.0922	93.4514	29.0636	635.589	257.429	29.4893	42.9214	309.4	5.60079	124.651	252.252	45.5528	15.9159	24.602
C.D6	245.83	52.5025	4.87316	122.124	575.385	5640.59	80.9059	54.5223	31.5288	84.5421	40.1797	4021.54	36.7895	20.6703	398.82	77.0678	13.4799	423.872	711.48	62.0156	52.9996	56.3943	93.2664	165.268	149.765	32.6975	204.439	1041.87	18.0147	188.636	57.5997	84.5211	8020.76	6.91416	25.5624	46.1987	108.532	35.7067	147.314	346.884	56.7275	79.2794	246.354	24.7923	171.475	316.385	88.2241	27.2446	17.3133
C.D6	599.404	124.998	15.8077	52.5182	1089.68	1938.38	106.813	12.0645	36.3277	125.058	21.1254	3080.77	7.25287	4.63223	265.125	67.0944	29.5074	207.684	163.939	115.136	9.63235	18.2368	51.8439	664.692	47.6757	38.099	201.869	345.657	26.0566	100.986	51.6819	41.8416	2128.33	16.5544	153.923	12.0716	111.509	34.7102	7.98692	201.524	15.5183	42.6745	226.168	11.3189	60.7361	41.9399	113.551	30.3555	172.603
C.D6	208.458	72.4718	14.8983	80.8829	118.798	3866.3	67.9626	16.3073	15.5426	71.0015	34.5184	1369.9	14.5496	4.84689	273.681	124.306	9.40707	364.621	572.361	57.0165	11.2829	53.2938	47.551	74.0455	63.7668	20.4432	65.437	805.239	13.1129	105.533	18.323	117.729	3819.4	18.7744	12.2021	27.5007	163.534	18.6784	139.981	280.402	36.2769	55.7103	17.3418	10.5835	197.993	162.627	19.4734	29.4306	8.31263
C.D6	263.181	17.5985	7.99729	75.1756	343.477	1480.03	108.729	18.7447	66.9841	138.601	41.0785	2667.19	14.6731	33.7765	309.684	162.884	8.84826	62.1172	311.723	68.2926	26.013	30.8425	76.8373	210.628	176.043	19.9923	274.39	895.133	17.7524	214.886	12.1133	145.954	8567.71	74.0615	11.7535	25.178	794.132	171.12	740.65	553.534	41.3969	87.5899	9.7276	5.98017	153.943	551.461	125.737	36.5836	10.6215
C.D6	223.473	31.5519	9.66863	74.3256	1186.79	4670.26	37.4923	27.5591	70.3699	102.615	22.0784	2642.91	5.08022	41.5255	943.726	98.3753	49.4138	196.385	135.016	94.9958	37.9646	29.3466	49.4063	122.826	74.734	8.18974	300.017	1431.6	13.4649	170.395	22.5717	30.1895	6287.89	103.796	13.8374	27.5862	104.198	138.248	3426.12	289.592	28.2951	49.2544	22.0461	21.2811	84.5709	240.975	94.4757	43.4155	18.9938
C.D6	407.185	202.359	13.7109	26.8228	622.081	4752.65	39.7765	22.3153	685.181	327.185	8.79995	1856.68	11.3256	69.4414	115.543	223.59	21.574	127.666	22.9631	28.5917	16.5024	14.7888	60.9564	144.537	41.786	52.3623	148.077	265.984	13.3948	45.1342	20.4666	18.634	848.705	2885.86	59.8616	6.80463	13277.5	58.6075	559.055	251.39	19.9505	29.8744	127.671	7.25712	67.7595	313.083	125.879	20.8387	40.4883
C.D6	242.59	111.507	7.04929	78.2729	629.521	19173.9	42.3776	27.4855	10.1616	179.315	48.4723	4062	7.09695	22.1311	380.194	69.5936	19.5472	414.387	129.421	71.7897	11.9499	50.1352	112.116	245.788	91.7213	15.0135	335.265	630.11	18.2198	76.735	38.0633	80.6087	5503.13	14.6317	24.5658	30.8044	100.464	15.6934	311.014	304.34	53.4107	72.2759	408.133	11.9989	152.58	262.678	84.7476	15.5571	16.0337
C.D6	413.252	56.9834	16.187	116.007	1602.53	37950.7	93.2942	57.8015	52.9117	116.788	30.5515	2951.81	15.9225	17.0149	169.114	314.302	40.133	355.767	1649.02	193.057	31.3743	70.3264	41.3442	109.349	202.922	17.3658	203.481	247.566	22.6546	311.425	14.5257	54.5981	4778.88	14.4917	15.9372	49.4625	319.112	131.021	312.236	480.481	28.0915	116.031	9.49847	8.56769	303.527	243.927	23.3962	13.1577	18.684
C.D6	569.805	58.2452	9.17134	114.406	1796.26	14715.9	51.9286	90.0376	74.3689	173.138	40.6206	3863.25	7.57577	33.5802	410.525	125.655	60.3215	410.828	533.082	226.4	9.98041	64.8746	128.532	171.42	111.557	14.7311	205.285	1265.09	16.3211	253.577	60.0885	66.1822	3606.52	10.4966	50.6333	34.4031	134.122	44.473	6.8795	289.851	21.5158	61.8578	105.048	10.6222	136.526	87.03	56.0216	22.4537	179.269
C.D6	372.011	88.0764	8.19934	45.1613	224.78	12532.5	111.921	70.7072	10.6478	106.917	40.6094	3223.15	50.9462	32.3602	328.303	120.011	39.1916	500.023	651.242	43.8595	37.8509	83.0278	82.3756	132.249	185.313	20.5351	232.004	539.49	33.3089	171.005	38.9856	36.8045	12121	7.82953	17.1103	36.2372	271.599	180.582	147.622	380.343	55.9795	102.46	175.298	30.8795	250.281	144.012	105.791	19.0808	11.8546
C.D6	848.351	324.529	187.137	68.305	1730.09	3695.98	76.2969	47.3977	40.6424	88.3713	8.50508	2600.76	26.6896	19.3332	83.9499	99.9337	9.74594	206.867	48.9152	28.4927	11.5764	28.4723	68.2833	143.756	93.2583	38.6531	218.831	159.813	44.2988	80.2765	51.2322	23.6309	2938.38	14.6851	187.999	8.88462	69.7951	37.6559	46.9326	91.4222	130.526	24.4695	360.381	21.0814	52.2026	82.5169	336.621	46.54	11.0066
C.D8	562.859	139.482	13.3296	50.6647	348.046	6706.8	81.9968	10.2717	41.6569	95.5854	26.1792	1968.09	18.2672	7.83087	202.905	86.9907	10.8605	245.351	529.396	60.6029	21.0317	36.4023	51.1182	133.905	109.146	13.2599	185.026	683.521	16.9359	144.035	15.7106	38.8673	8142.97	34.3358	29.9635	75.2034	376.249	76.8601	721.935	236.065	25.9978	64.8368	102.192	7.05531	231.647	30.394	32.7954	24.8268	82.0852
C.D8	2096.47	172.005	5.00254	133.018	390.631	5967.69	37.0407	51.7411	34.5876	54.6476	81.2876	3576.67	23.0934	21.8894	389.177	75.2775	34.2069	687.701	129.119	148.541	60.7962	60.2079	74.8189	159.785	109.87	22.0957	342.451	1218.09	13.3607	54.3339	49.821	136.568	4239.92	6.19282	39.3209	59.1254	104.605	107.62	60.3417	223.152	46.314	82.1936	238.048	25.2207	125.52	27.1097	108.121	26.3117	174.213
C.D8	535.776	57.4746	3.88689	105.681	1107.93	5957.86	55.241	36.5976	49.8551	110.173	52.3019	4359.09	18.0138	16.9791	362.16	120.042	51.7095	444.826	373.958	119.681	20.2692	32.7613	56.9209	165.306	121.397	24.9777	303.286	1489.71	15.1946	162.493	47.3245	87.4064	5689.32	24.9308	39.6952	42.2326	149.101	113.256	418.862	228.182	52.971	58.5458	220.791	15.3183	113.839	22.9984	90.6469	17.1186	113.808
C.D8	581.428	80.9197	14.5623	108.036	608.006	1335.11	49.3643	13.7239	55.4755	205.625	27.1244	1280.85	23.6482	89.6824	180.861	413.35	41.1831	195.718	387.66	112.01	17.0394	29.125	37.3145	79.2401	79.6584	44.5516	79.0351	637.689	15.6723	164.017	9.70173	47.5966	9668.01	74.5515	19.7305	14.6298	137.953	263.685	307.992	205.39	33.3934	44.599	30.7281	8.898	116.323	46.7305	34.3203	29.0655	16.5298
C.D8	504.069	28.7206	12.3895	176.114	972.556	1261.36	128.703	30.6896	58.1192	164.306	49.3376	5053.01	16.0977	26.6959	251.39	158.593	10.8494	278.21	1142.34	31.5485	24.6976	51.0695	53.5123	243.726	201.559	28.2464	451.268	1373.9	28.231	282.447	11.1454	76.6561	18921.3	13.5918	36.5107	63.056	219.076	108.822	642.537	600.097	72.7043	84.8979	117.95	16.7353	188.705	108.401	108.737	20.9181	9.99587
C.D8	380.14	61.6215	17.2925	99.2909	1531.13	18480.5	48.2416	39.174	36.4459	102.495	29.5246	4237.15	15.6618	17.9522	562.623	65.1434	87.48	372.201	766.684	33.8682	26.0512	45.514	34.5279	121.192	124.276	17.9644	263.985	992.339	23.1581	245.013	27.7724	103.926	11578	29.4198	17.1784	47.5206	268.707	82.706	783.986	441.073	58.8456	118.738	29.6092	14.9966	241.351	315.298	61.1409	19.7952	26.1228
C.D8	564.772	111.931	10.1106	127.847	767.709	9926.75	82.6923	30.9319	32.6274	61.2674	48.0043	3643.4	14.5595	7.9687	436.225	102.847	46.6867	409.227	200.426	60.1082	55.9125	36.7753	49.0385	154.01	109.345	31.0106	232.803	940.585	26.8902	166.587	37.3903	115.837	7623.19	103.155	28.1674	29.9051	238.72	124.598	516.589	253.814	38.9494	80.1556	35.303	16.3723	254.644	102.909	69.8843	13.079	10.9462
C.D8	452.445	72.7379	15.4977	104.283	794.184	37469.5	149.149	53.5875	95.3581	203.11	51.6122	2089.04	15.3445	36.8579	328.739	769.367	28.323	628.648	1031.52	329.553	22.4838	106	38.8153	175.635	214.338	6.93419	143.994	622.426	25.8162	279.739	34.1512	38.1075	5259.98	25.2088	19.1984	78.0864	216.854	277.547	1502.41	398.892	30.2098	107.74	20.4359	22.3365	318.985	89.1031	38.5775	10.8914	8.18391
C.D8	1513.31	65.7192	8.04891	172.459	1419.61	479.607	58.347	32.5393	14.6169	184.315	42.665	6804.12	8.94565	21.2537	489.169	206.173	13.8239	468.602	655.712	77.3774	15.6278	57.7339	103.959	202.703	216.103	20.1334	400.793	2072.21	45.9418	184.114	11.5448	159.158	18976.7	7.68589	56.2152	40.9332	140.354	65.4117	33.796	481.619	34.4854	105.161	309.263	15.7945	201.198	92.4541	123.391	40.0694	246.307
C.D8	516.859	9.9825	9.34274	9.62706	243.531	2731.62	14.5649	10.5934	9.34472	9.42752	10.313	2878.26	7.71735	11.1726	63.1546	15.552	11.8772	74.0936	7.44154	11.8192	7.07549	13.6272	12.8777	12.1171	11.2377	11.0298	173.51	64.7331	11.8103	247.384	13.1037	8.97608	72.4705	8.92136	8.16092	12.2343	8.62524	11.4544	242.532	54.7735	12.7551	10.2748	431.16	13.0478	13.9914	760.325	13.3338	20.4219	13.5077
P.D1	268.861	83.7405	72.1433	33.6594	662.705	1754.43	32.8341	107.165	83.117	76.8829	27.5725	5411.3	61.8412	53.1322	291.708	148.538	44.7921	162.551	71.2644	17.0265	87.2336	64.7133	136.63	147.731	135.515	28.5278	544.752	1103.82	44.1025	95.0636	139.356	34.3814	5123.61	11.688	82.3585	31.0372	226.224	119.38	286.904	274.519	114.758	53.7421	456.027	67.4279	88.2267	104.311	356.24	34.9221	12.4171
P.D1	248.61	99.0613	20.672	49.8037	2509.96	1789	28.7324	103.887	50.2907	247.674	10.4574	6276.14	78.6107	23.5577	256.747	88.5003	28.2569	516.475	364.707	80.3078	8.39129	42.8064	178.785	101.319	98.7877	30.7382	200.69	223.169	42.4266	186.92	167.139	10.1475	11830.5	8.23359	240.156	39.6357	131.198	175.591	138.271	141.655	87.5232	97.2604	139.215	55.817	83.0569	253.663	725.487	93.9452	42.5056
P.D1	246.089	93.0498	10.9708	29.2698	2129.44	1226.31	11.6687	93.9647	37.5508	109.508	10.6104	3251.25	53.0403	23.762	297.795	134.852	59.8263	690.523	68.9191	89.8596	11.5882	24.8985	289.377	137.184	43.4665	22.5467	332.436	97.7451	13.4699	118.168	106.356	8.36803	2167.69	33.2019	135.706	28.0779	105.279	91.7143	32.1172	156.205	23.979	32.1801	145.969	13.7491	75.8802	111.687	496.531	13.3749	41.8328
P.D1	129.286	64.2572	17.0291	45.2615	436.253	8194.58	12.8281	47.4191	66.7475	252.014	17.6376	3721.5	44.0007	94.0152	688.507	57.5617	80.338	157.484	14.6323	59.3083	8.52206	22.7744	29.2817	149.423	30.4722	23.5154	124.418	739.585	15.382	122.194	111.198	27.513	1117.26	170.662	150.373	16.275	987.144	102.286	8.57287	428.979	40.1869	43.5648	17.3334	15.3375	83.6412	88.2588	271.489	39.3193	34.6886
P.D1	174.859	66.1609	17.336	22.5893	1390.8	1887.67	15.5788	244.838	179.358	69.8671	11.6746	2511.68	214.354	21.4571	265.905	111.307	22.3387	306.04	36.8912	103.323	1.72503	14.1643	301.401	69.7615	36.6818	63.8091	259.646	39.9121	29.2312	59.7042	122.528	14.6318	573.345	24.3985	375.942	24.357	41.8612	61.4629	806.513	165.864	48.1599	26.9781	147.387	25.4472	21.5608	724.016	786.297	14745.7	37.596
P.D1	198.047	35.9692	40.5602	29.0757	2081.12	654.836	14.6541	73.8066	46.3173	549.211	10.8199	6720.11	50.8601	209.239	234.717	171.462	32.9846	318.362	166.388	32.7156	12.3091	28.3519	173.359	168.655	96.1242	143.767	207.494	455.756	26.6962	141.257	79.5539	16.882	7581.96	1438.53	78.3891	37.3056	1123.01	167.289	668.604	308.076	105.496	82.6711	100.436	38.3815	120.241	312.782	476.51	204.514	7.65846
P.D1	99.9749	39.3145	18.2812	25.7226	903.002	2461.77	22.6256	76.9519	86.824	76.9581	14.8766	3910.11	43.7277	38.6909	260.863	65.4024	29.0925	408.375	32.0356	62.2775	14.069	20.301	352.977	88.0203	36.2685	22.1334	186.748	139.962	16.8534	97.0429	173.275	13.0597	1793.65	20.976	152.251	20.3993	209.206	51.3413	100.626	93.135	81.4197	39.658	633.05	21.2517	41.8511	101.824	325.092	60.4745	15.7851
P.D1	140.385	28.6396	11.9572	19.4792	856.296	3156.62	18.6703	88.9794	126.674	101.496	11.6913	2458.74	38.7377	23.7015	247.703	44.211	25.5729	300.783	84.0605	34.9517	5.41287	10.2288	219.373	72.8884	26.2561	99.4116	84.6787	99.0584	13.8928	84.8995	90.3103	8.62456	2150.27	129.277	327.713	13.7137	593.11	49.1492	2643.37	85.3762	49.469	50.8218	87.9664	22.337	38.2774	178.132	373.069	43.1831	30.3808
P.D1	259.616	40.2116	6.45879	27.8259	1125.48	7801.22	23.3915	73.9773	54.3982	75.469	8.08461	6029.26	82.2576	11.1514	494.627	53.4623	31.6607	843.928	44.3743	31.8347	13.2897	47.4209	256.716	75.6411	49.9267	29.2421	259.874	137.321	31.54	85.6984	191.313	15.7126	4431.09	5.60257	124.932	17.5013	327.654	30.0853	49.0386	105.356	64.678	78.0663	1326.13	47.7467	85.5231	153.063	411.019	31.3638	17.5032
P.D1	164.295	61.0748	22.5255	20.8155	2631.27	1208.64	13.5932	235.485	94.948	147.299	12.6183	7014.75	79.2821	17.176	101.375	137.62	10.9939	1058.96	137.529	41.7717	10.2594	37.4818	273.003	110.397	57.14	55.0676	306.352	153.559	26.328	72.546	427.428	11.3861	6543.29	14.6889	265.914	101.065	177.704	19.1738	69.5095	127.803	116.314	88.4542	247.174	71.1062	72.7081	579.583	1159.87	53.3853	13.1513
P.D1	167.809	54.8256	35.5627	20.8612	1515.41	744.661	41.5457	200.767	60.8688	54.727	10.1901	5152.07	58.5737	9.57763	172.954	63.6781	13.9605	309.984	45.5734	23.4834	3.12748	49.522	375.819	181.377	58.9526	105.625	266.159	98.5774	39.3694	94.5084	75.4651	12.7587	4709.95	6.97106	209.591	47.9656	131.387	24.0546	185.634	97.3736	189.949	49.3263	2033.25	12.5764	22.2481	194.837	803.177	172.97	15.3946
P.D1	190.987	19.1642	12.9167	64.6401	2446.39	974.706	26.5889	34.9538	63.7225	198.334	24.3992	5939.35	103.35	34.0456	378.99	107.362	27.6403	750.9	112.472	44.6334	17.0557	71.9206	245.549	96.0868	38.4364	29.8459	226.283	634.581	25.1341	138.4	136.187	14.5163	8089.5	7.09935	241.589	55.9407	112.639	105.521	323.087	194.422	50.2674	58.0556	78.1437	34.9703	67.219	110.564	566.126	10.4352	49.6629
P.D1	248.159	15.8762	12.1467	55.3542	3777.71	5091.06	20.846	26.7778	43.3604	83.4727	45.4866	4826.29	12.718	32.9153	289.378	114.906	71.2691	157.376	71.8064	35.6302	9.48682	27.4896	89.6924	109.603	79.2204	22.2954	200.625	1040.98	25.1643	131.123	66.939	20.5423	2306.83	168.156	61.2842	20.7035	161.331	504.942	160.831	237.407	77.0712	30.9499	730.178	8.14935	153.115	203.472	201.571	119.627	8.43658
P.D1	249.536	51.7006	15.4424	53.4592	2268.1	4925.19	27.9372	124.015	56.2726	175.887	10.5914	6156.91	69.1795	26.577	319.684	101.042	28.9119	527.288	204.643	57.4981	27.2405	37.3829	544.459	100.177	103.896	38.6413	424.154	151.789	35.7601	185.397	179.768	15.8391	16310	26.9219	159.743	62.0751	165.902	120.419	66.2018	257.186	99.9879	144.428	77.7977	109.219	115.362	199.795	804.783	46.5404	46.3653
P.D1	175.042	30.5546	20.6682	41.9752	2421.82	1331.71	22.0402	101.117	66.1039	206.996	11.6784	7113.71	55.2768	84.225	488.149	120.599	15.8652	485.99	109.879	80.2421	43.312	34.2566	147.079	159.331	78.2965	76.2419	371.79	881.633	35.8222	128.34	173.295	18.5211	13241.8	35.5271	173.083	55.1858	275.994	91.6872	41.4514	188.891	105.147	64.4266	147.426	52.7549	103.171	130.604	953.007	141.398	25.36
P.D1	265.14	36.0101	3.28445	20.2787	2461.69	6945.31	30.0765	134.376	39.9885	117.177	10.6075	7277.91	23.9236	29.2963	515.584	147.595	24.8877	626.682	165.476	21.8098	3.08453	25.9463	418.185	133.287	100.46	30.0966	273.141	89.1771	34.0724	171.352	217.579	10.1495	5258.59	3.52141	313.556	57.393	188.726	57.805	15.92	169.268	81.6587	71.0842	1123.79	36.0161	78.2488	144.986	620.189	109.404	32.2634
P.D1	409.385	135.163	25.0037	18.9946	2760.01	2519.76	19.2621	42.1839	410.6	484.396	7.90259	4339.09	24.8634	11.2282	101.365	62.0733	21.4562	180.453	184.538	18.2556	7.19741	10.8177	117.304	201.152	34.5896	79.937	368.903	73.9658	21.2315	74.4344	33.7594	14.6218	3126.71	891.411	77.2526	23.8427	4545.49	28.0211	14449.1	194.633	63.1434	50.2293	82.7224	8.63032	49.8228	187.04	298.491	51.4021	8.50223
P.D1	346.102	111.741	3.65844	39.1329	2684.79	4733.38	25.7759	146.815	53.7218	195.598	9.00951	6713.43	30.1975	15.4333	523.957	130.328	50.4263	942.908	97.7659	59.116	14.7816	44.5562	613.163	162.104	76.3794	9.60069	552.716	63.2469	31.5653	106.041	272.389	6.78327	3272.17	18.0141	198.909	32.5456	130.615	66.1798	723.065	101.882	48.5417	76.2211	210.413	42.2479	68.8397	309.525	878.747	22.8262	17.7259
P.D1	141.693	22.2802	13.6295	13.227	607.014	1150.64	15.1361	98.7485	560.579	79.736	12.6886	1803.69	15.2596	12.721	85.0833	21.8685	18.264	147.233	17.1116	18.2287	6.82073	16.7762	201.859	41.4318	9.52081	29.6044	43.987	41.2356	14.2851	19.3396	102.522	14.4824	647.627	678.684	309.418	10.4082	13.0613	19.0336	13728	21.8664	39.8686	10.4251	666.644	9.75922	12.598	155.035	277.737	51.317	9.42696
P.D1	243.8	42.8238	11.2476	30.1342	1459.38	1275.95	17.1381	218.107	37.5747	83.0061	19.3472	6918.15	43.1189	15.4813	482.999	100.95	41.8503	818.784	227.983	22.8766	10.8707	45.6248	181.608	95.759	72.4108	39.0589	287.56	334.236	36.2842	139.708	201.32	17.1899	5859.87	14.729	115.938	66.9027	255.068	57.5926	78.961	173.388	71.239	126.059	120.802	46.9089	119.434	264.921	326.714	31.2191	21.4576
P.D1	111.739	48.1314	17.7171	20.51	1116.87	3908.37	20.9285	117.567	108.316	107.849	12.1552	2628.28	27.8937	16.0255	285.854	52.8863	25.986	487.642	142.298	24.5024	6.02863	26.9262	151.904	103.937	54.8968	43.6475	192.909	262.853	14.9056	81.914	101.924	10.3483	1970.42	345.466	76.5975	37.2825	535.714	43.7338	3677.2	90.8756	58.0432	59.3458	684.232	25.8294	69.3605	110.996	220.727	65.8537	17.6545
P.D1	120.668	15.532	17.1665	23.0002	561.62	6661.12	28.7022	107.302	39.8142	147.66	9.65901	4673.86	29.2187	139.12	882.706	41.8307	91.5419	189.812	46.4951	119.152	13.0006	32.5722	76.6057	170.511	45.3386	7.68086	80.543	972.572	23.4425	87.9437	190.981	21.3855	1463.07	23.062	405.97	25.0076	344.807	141.095	123.982	479.337	75.2647	102.924	88.8203	9.08614	66.1039	69.7285	485.565	127.757	148.073
P.D1	171.839	38.1493	2.54062	60.9283	1651.35	1132.96	42.2092	89.0648	75.2958	167.987	39.9818	3812.61	48.2247	10.1696	368.87	196.342	28.8209	654.867	134.994	117.662	5.01585	55.9117	69.8334	87.5573	93.8368	28.5165	262.247	845.821	23.7191	159.764	124.114	26.519	4703.14	28.6857	122.367	32.1085	157.136	120.912	294	112.41	56.7475	82.7601	100.738	20.1863	122.234	192.471	376.676	32.8341	33.9767
P.D1	177.288	51.8809	11.6409	11.8901	328.077	803.347	13.5586	96.1756	654.898	110.494	9.64727	1061.89	16.0823	21.2334	271.3	26.184	32.5643	151.038	63.0444	37.0484	8.81592	8.44097	80.6979	59.9361	25.6269	28.034	78.1493	337.43	10.1239	36.7079	31.7824	12.7893	1715.04	1133.59	76.1993	23.5746	4079.02	51.3891	26436.7	105.423	16.8897	26.0505	204.842	15.9167	37.4534	104.659	164.635	66.8716	10.3309
P.D2	178.62	57.6291	76.3384	33.2668	1242.73	2012.43	19.0672	62.9091	17.1287	266.517	14.0719	2964.9	45.6767	12.9063	254.709	56.2631	28.5315	303.395	48.2896	24.138	3.36422	21.1911	98.0737	152.266	42.3966	55.6098	190.458	148.966	30.0473	74.0691	110.082	17.7004	1689.7	258.822	226.767	22.9736	189.603	64.1438	102.395	85.0484	95.7621	34.2045	193.328	27.8716	41.0006	189.805	293.045	81.0123	9.70693
P.D2	171.552	43.9511	3.13944	43.6575	918.849	4406.35	27.5186	98.6333	67.5936	131.668	14.6471	3843.69	47.1157	40.2464	434.823	138.605	35.2854	363.253	52.6832	57.8008	30.4535	47.5172	145.581	103.454	107.292	28.385	313.203	958.044	26.765	112.576	73.2766	31.6274	7086.49	23.8899	81.4523	39.7486	171.756	108.196	114.22	224.556	59.7132	61.1753	86.0981	59.6665	74.2142	112.091	303.448	52.5219	18.9501
P.D2	201.576	117.601	1.01664	68.4704	994.548	5557.75	36.3946	70.9382	91.5854	249.586	25.523	2834.4	36.0155	47.447	492.808	119.997	91.3586	233.684	196.773	68.2096	4.66411	35.7633	107.87	154.124	107.37	8.57908	170.643	574.963	22.6108	98.4931	83.7826	21.796	3970.67	106.701	93.2379	35.367	441.43	255.784	1576.53	150.572	46.0419	74.8399	316.005	23.6085	86.5627	186.207	182.814	35.8146	53.2771
P.D2	273.021	93.3094	210.263	46.9698	3819.16	616.877	15.8398	98.0197	10.0364	67.4861	8.62138	5805.43	91.9723	43.6193	184.469	223.89	17.9639	343.516	202.67	29.5564	3.26765	30.7714	191.79	228.162	105.121	29.1737	740.751	243.243	32.3129	176.005	52.7574	13.6329	4101.9	16.9263	64.3083	52.7958	132.032	166.569	78.2616	315.436	75.8703	49.4632	1238.62	28.2311	96.4083	67.1496	411.084	48.1749	17.042
P.D2	150.958	66.1793	6.95135	36.7175	506.541	7213.21	12.4211	48.3667	88.8625	175.116	28.936	3064.19	19.8954	30.4416	394.156	40.538	98.8874	163.995	22.1575	68.8579	9.17883	17.407	36.8966	122.033	29.1923	15.2772	150.649	463.281	15.7767	45.0821	83.3895	35.7024	1252.43	160.216	129.08	15.375	1604.13	72.6212	603.684	234.004	30.6304	42.0399	80.2838	7.55342	62.9927	86.1992	141.406	20.8682	129.86
P.D2	251.635	88.035	181.579	36.2325	2764.03	167.853	25.118	54.8206	43.9907	139.428	13.503	3912.31	82.143	91.3097	403.836	130.539	47.2923	221.942	110.143	90.1535	2.16519	31.7876	445.138	198.599	104.114	86.6953	699.763	47.8052	63.1372	143.713	26.4888	8.69315	2403.59	2.4514	147.817	40.5578	67.9985	60.6373	11.3795	278.088	46.6839	42.135	669.625	31.8031	25.9836	480.034	821.214	8902.93	63.3888
P.D2	170.273	65.2166	93.1256	56.2365	1484.8	6085.14	25.3065	86.8171	47.7727	220.375	9.03927	3847.06	54.5025	15.5767	189.087	77.3283	12.5633	278.124	97.0304	27.8219	2.5873	34.0435	99.6292	106.177	65.1439	42.4479	384.345	204.574	27.2778	89.1297	108.017	17.2186	2287.32	206.343	59.6323	23.6785	647.128	30.8935	912.447	120.839	93.0528	45.093	123.032	27.643	75.2316	105.535	206.861	32.368	5.11836
P.D2	192.207	24.1325	56.5782	32.6824	2445.53	1039.51	20.5381	88.0201	45.6391	453.809	14.9546	6968.69	37.4177	22.2767	251.664	113.79	15.9956	433.395	249.093	31.5837	2.35883	39.2007	178.27	169.662	112.606	68.4582	266.808	390.635	33.2548	136.559	153.834	16.3394	3719.41	693.159	92.6432	62.3888	415.629	121.334	792.835	193.936	118.32	82.3855	163.881	39.5715	146.36	200.79	322.832	64.5433	9.27416
P.D2	92.5665	37.1583	40.685	22.8194	911.939	2259.86	23.9969	55.8416	88.9899	81.8679	14.8822	2783.76	42.3212	15.329	203.286	59.411	19.8204	241.656	46.318	28.4796	7.51911	23.1132	182.43	112.889	52.2632	32.3848	154.405	139.932	16.1797	84.3935	107.919	21.1248	1472.61	126.465	109.201	16.3459	273.92	51.5787	201.54	119.94	68.4192	41.673	417.27	23.1641	59.8938	87.2857	159.62	32.755	9.87219
P.D2	147.749	46.6211	11.6484	9.66696	1068.21	3234.07	26.9756	108.889	181.026	99.8374	9.58463	1844.45	16.812	31.0491	185.545	41.4767	24.2946	230.865	48.0568	32.1117	8.28781	13.2197	152.591	97.6589	34.8077	48.4535	90.1618	169.721	14.4691	81.5927	97.8197	14.5683	1119.55	106.209	152.256	17.921	763.323	75.8182	2230.86	82.0051	35.4745	30.8454	76.8623	17.3104	46.9314	134.505	206.861	54.0666	39.7896
P.D2	276.156	38.767	108.112	37.0885	2975.6	10408.8	27.4148	108.549	49.4312	79.8259	10.9365	6467.92	45.6289	44.6253	319.54	96.1893	40.2757	737.912	132.555	29.7143	8.22254	43.5978	277.639	113.232	78.3916	35.6189	420.491	324.656	40.0507	98.4848	209.847	18.2415	5369.86	9.45225	90.1303	18.0897	222.859	43.199	232.87	93.0457	103.035	78.5208	982.82	54.5625	95.0799	78.8488	417.999	28.4396	19.953
P.D2	257.325	78.8817	45.2105	41.0727	3288.9	6589.95	24.1471	109.333	43.2724	101.324	12.8293	4962.61	38.8835	11.6979	246.24	81.4674	26.5087	561.432	188.131	40.8753	7.45065	42.2758	502.363	135.544	71.954	26.565	387.082	469.888	31.1117	136.906	140.996	17.2453	4251	10.7521	70.144	51.3931	169.862	55.1061	13.1233	170.373	78.3747	60.6996	242.134	25.3351	135.81	68.5469	325.051	30.9278	22.9002
P.D2	162.649	72.7151	54.6334	11.184	2614.11	2238.91	9.61038	154.485	30.5957	263.891	13.3237	5411.54	69.9715	22.7326	209.583	132.374	8.30116	770.386	117.286	42.9234	7.94506	51.2137	208.701	126.824	82.2089	46.0761	326.536	169.528	33.7909	105.052	197.007	11.1865	5427.74	4.4092	115.096	82.4941	182.597	12.6237	47.3339	176.844	196.819	64.4638	249.056	53.7096	83.7128	186.355	574.318	43.5138	14.4587
P.D2	135.486	47.7484	33.8927	21.786	1822.91	753.268	33.9628	224.167	62.9385	91.2269	8.69515	3632.71	46.0377	11.8484	183.364	35.387	13.1987	306.718	23.1472	21.8523	8.68531	33.3728	466.534	141.084	48.9526	112.678	240.885	75.5583	54.3784	91.3261	60.8687	14.6723	3133.91	20.2826	228.998	38.5732	103.548	31.7654	135.218	90.8766	204.64	44.9351	255.353	12.2704	17.2825	250.051	669.172	268.641	16.581
P.D2	265.144	36.2174	13.1486	65.0825	1058.09	2775.01	39.4367	102.029	34.8042	107.461	48.9327	4512.2	33.0633	14.1676	534.775	75.5634	29.9929	697.439	128.879	56.8596	6.63666	90.8046	134.756	86.4591	57.0295	34.6297	348.238	634.66	30.5621	141.729	93.2446	29.9436	6619.16	5.14572	25.7609	52.5315	180.927	64.863	405.156	244.33	118.259	81.2653	79.6282	44.1724	138.953	424.339	384.149	28.4874	9.62246
P.D2	221.725	24.5806	17.2629	38.4167	2251.47	2306.93	17.3885	38.9481	25.5096	202.316	29.7859	3915.78	15.8665	29.2216	160.393	76.2229	48.3011	155.491	52.0698	40.7126	9.25856	20.6717	73.4426	192.102	44.0617	82.4024	262.034	551.275	26.7191	89.1927	68.7099	15.2242	2814.64	408.717	39.969	23.6705	323.599	225.746	90.87	206.302	124.082	41.2786	134.032	19.0108	50.8742	185.647	230.672	119.517	17.0571
P.D2	214.201	89.0478	20.6406	43.6074	2844.13	5113.5	24.6513	143.507	13.786	191.4	22.9143	5234.53	11.1129	20.6804	461.172	45.6546	60.6388	418.154	40.5132	48.0303	12.6547	39.8039	641.788	125.209	102.181	9.48021	591.802	218.663	39.473	164.419	150.123	17.3614	1517.48	21.6906	157.24	39.7923	77.6756	91.7909	894.814	99.6142	110.84	30.2236	286.576	21.2065	54.0274	198.358	684.665	160.399	18.7529
P.D2	169.903	43.1775	53.6531	30.6806	3698.76	4004.66	20.6785	107.773	77.189	97.6934	12.1787	5469.05	41.4067	7.49019	255.659	61.3104	15.2751	429.355	212.391	30.7916	13.516	45.654	211.215	165.274	56.8891	54.6793	458.989	435.806	36.345	86.5088	141.299	18.6761	5577.54	112.361	73.2112	40.0847	563.543	32.8861	438.123	186.48	119.253	55.5528	121.554	43.0356	98.3502	170.234	365.975	45.3429	8.44493
P.D2	208.842	34.6759	15.9108	66.2172	3093.12	1572.42	35.6121	44.3002	33.2629	508.937	21.5157	6177.36	67.9864	57.3316	560.289	234.503	32.1227	278.562	124.022	72.2178	5.20774	51.9418	117.963	176.278	150.017	7.26701	459.246	1334.62	62.2315	154.491	53.2135	50.9545	15319	6.4101	91.3267	54.3025	166.056	223.688	21.4008	377.675	95.6188	112.017	641.333	58.5277	190.612	147.326	403.729	24.2831	74.9278
P.D2	180.44	22.6395	8.1125	45.021	2972.27	6748.73	28.4787	140.632	107.706	119.669	14.4758	3644.35	14.6295	55.3072	621.004	119.873	43.1152	355.387	132.501	82.7174	4.18318	30.4104	293.635	143.883	80.3106	14.7376	244.083	420.084	36.5204	139.584	151.03	17.97	3883.26	18.1	155.607	44.0673	159.873	152.648	52.0407	161.852	83.335	33.5502	215.891	31.5747	63.3422	82.648	350.591	72.9711	35.1673
P.D2	594.258	256.443	114.826	39.247	4240.03	5222.15	18.3635	56.8098	91.1178	381.941	12.7266	4339.52	33.3156	28.7108	690.423	141.142	38.8039	241.431	149.23	40.2038	7.07936	20.7553	251.679	220.47	65.5276	39.7652	771.779	256.074	39.4058	105.8	108.998	13.2323	1624.52	162.244	102.802	48.6827	1571.26	104.013	60.0744	134.106	103.991	26.9216	317.12	16.733	39.5543	99.8889	299.677	25.7116	8.53913
P.D2	368.828	64.874	188.421	158.364	3887.33	592.825	33.1525	58.1177	22.8582	199.877	18.6503	8460.03	112.895	47.2821	722.928	225.251	71.5206	263.194	200.463	45.984	16.0693	46.6316	382.263	292.781	155.13	57.0599	1166.89	741.615	108.713	205.352	26.3513	20.0825	22176.7	15.4906	135.264	30.1048	137.794	189.088	1227.24	245.303	229.615	101.628	1069.05	102.228	82.7122	136.153	639.107	97.6609	10.231
P.D2	74.6565	9.97641	31.206	10.1352	614.77	1308.87	8.96231	88.89	567.475	79.1732	9.72271	1322.98	14.7919	7.27683	95.6171	16.2233	20.4105	86.9475	13.1119	18.2868	13.7902	12.4845	196.976	40.6233	10.4463	67.1885	85.2642	53.8182	20.1195	26.6883	57.6827	5.92239	532.379	1265.87	106.129	7.97532	6217.69	8.32072	19955.3	59.5984	57.066	15.0497	632.146	7.47804	12.7001	75.8901	219.064	66.7434	9.81231
P.D2	279.32	61.0655	12.851	30.6091	2933.98	3092.85	20.0398	133.463	59.9368	116.021	25.6993	4346.63	31.9649	26.6058	352.508	111.285	40.6264	477.169	214.777	17.5547	6.69803	56.667	193.042	133.397	111.986	13.5892	336.434	609.825	25.5284	149.159	127.171	20.5563	2978.11	23.241	75.7394	64.3817	187.441	128.378	249.915	194.497	61.3908	52.8251	115.841	30.4159	130.963	81.9765	302.165	14.8228	31.1484
P.D2	132.02	61.3659	27.5322	60.6898	713.717	983.37	19.0579	55.5465	84.565	525.455	9.91226	2393.26	56.0546	38.2054	171.638	82.9761	14.8327	141.492	67.991	22.4557	11.6922	35.5146	73.6174	209.213	67.4062	91.6748	212.183	221.26	18.9696	136.186	43.0877	21.0763	4356.98	547.642	89.8795	19.0536	406.207	91.0547	1306.96	258.998	82.0704	51.1832	230.415	29.8882	69.0411	243.058	412.118	71.9564	7.51959
P.D2	167.125	119.991	151.531	18.0682	1931.57	4520.93	18.9869	94.5658	35.4977	94.3696	19.9372	3452.57	24.7955	14.9566	221.611	48.9467	28.2052	534.087	105.569	48.6464	5.5103	39.014	183.585	123.781	48.1513	40.1391	408.176	322.912	22.2506	98.7258	174.149	15.8016	2521.51	170.773	73.4465	37.3383	643.117	36.2319	34.4582	77.5284	72.0264	44.0673	1060.59	33.4183	59.1591	82.9691	176.332	116.167	12.1926
P.D2	78.8615	8.63507	10.8006	11.1293	573.757	5508.38	35.3924	104.783	66.3846	313.457	10.5202	5064.56	31.3179	36.1066	425.601	55.963	13.0028	174.344	26.4479	112.708	5.25041	42.6409	44.8047	173.937	33.3068	10.4415	155.805	655.209	27.4147	91.6966	160.333	28.9384	561.427	10.3135	164.39	38.0956	195.998	64.0351	768.54	270.724	156.254	70.7721	225.385	5.16601	114.271	64.5291	221.557	84.0615	42.9019
P.D2	291.133	71.6653	35.7933	53.6177	2772.3	2092.79	37.9982	62.1755	36.5287	472.08	21.9387	5281.85	70.5499	35.7387	276.462	167.559	31.8345	238.53	273.13	48.2134	10.9474	54.4518	91.4518	202.883	128.75	39.7689	489.408	449.141	31.0483	172.791	138.959	16.5051	6659	22.8535	114.262	22.8072	256	208.983	836.464	122.917	122.562	90.0413	98.5525	38.8549	92.9592	175.76	385.122	62.5094	43.4959
P.D2	378	118.111	56.1493	34.5119	1508.34	2375.26	14.1867	94.0574	38.4721	174.926	11.0834	2892.28	60.782	16.7249	205.73	34.4424	26.8807	265.736	69.6118	15.6992	5.49364	30.2307	107.461	108.043	44.4007	32.53	256.263	158.744	33.2305	73.9163	87.2616	12.6979	2711.37	372.093	76.9128	14.1571	3688.45	23.5775	232.173	161.445	66.9678	30.0989	733.724	22.7892	50.8517	205.74	239.678	79.0655	4.55645
P.D3	171.041	46.1699	83.3054	24.2513	1456.95	3145.91	19.9811	84.7192	19.0125	269.293	10.1809	3221.56	67.5881	3.75521	262.646	119.62	20.36	213.075	50.9867	20.4528	3.16459	22.2126	111.554	233.726	48.1792	79.3931	222.673	110.766	29.2956	122.769	140.086	17.0455	1481.77	60.6194	231.9	15.1001	198.412	62.4852	15.6896	109.042	113.021	44.8922	239.866	31.012	36.5567	153.597	282.535	124.632	15.9332
P.D3	282.234	83.8501	152.195	49.1375	1499.58	831.86	22.9598	83.1622	19.786	80.8902	18.4052	5316.54	58.5875	22.1126	313.836	87.6766	28.4071	189.464	41.9245	23.585	60.1002	36.8024	116.958	191.363	108.966	33.4064	623.05	706.604	43.1355	113.624	58.7987	34.7931	4378.37	5.69057	105.044	23.0514	160.289	131.774	14.0288	162.672	120.523	61.9193	445.132	41.3237	47.3203	69.1115	300.921	34.5045	15.1308
P.D3	290.316	192.046	50.3992	70.3318	1547.05	6431.8	34.2624	86.2251	50.7201	376.152	38.407	5184.88	48.2123	25.365	428.326	76.6181	91.5647	332.398	173.539	74.0736	6.379	53.6921	192.292	168.204	93.5676	16.6178	275.282	550.37	49.9161	124.611	138.845	14.1875	2212.16	9.5098	123.232	43.2253	118.093	157.034	127.004	111.145	103.307	35.576	212.368	23.7907	63.8055	118.145	181.743	140.531	13.5168
P.D3	266.243	110.683	95.7261	51.069	2964.98	3363.61	22.1843	117.075	21.8869	81.5488	11.1789	5121.24	42.3918	24.6726	172.388	214.995	20.0908	289.533	96.0318	29.7775	5.68129	25.7434	117.573	252.937	76.2788	22.5622	787.043	353.304	34.978	141.613	157.395	10.4792	2583.7	47.7809	42.5362	26.9658	127.856	138.118	491.339	259.249	119.661	50.9484	1095.98	27.0976	110.778	34.8539	182.481	20.3533	13.2182
P.D3	215.507	77.767	11.496	52.7233	868.463	1717.05	18.1478	26.578	51.4134	92.039	23.7486	5404.49	28.085	131.414	261.802	62.6074	50.5976	94.0705	27.7358	23.5511	6.86416	23.2813	29.6308	198.223	60.3208	25.9206	301.837	388.13	34.2675	89.481	34.9119	52.2617	4405.97	20.3302	85.3913	18.2973	930.478	112.35	113.94	381.601	51.0743	54.1465	76.7464	25.6595	81.2464	85.541	159.305	14.9173	13.1043
P.D3	210.363	69.0257	130.604	15.1355	1675.32	3465.14	33.036	235.231	132.724	159.491	12.1616	3406.53	95.9412	34.4631	128.751	133.665	27.6943	253.954	37.8953	52.9117	7.29931	43.148	196.564	217.884	75.5936	87.1217	431.016	71.8812	69.4998	101.34	143.165	8.64161	535.349	8.84542	275.141	37.1615	75.4042	57.3072	96.9464	208.19	170.586	19.7793	248.272	46.517	37.4035	244.754	544.299	3988.61	10.9478
P.D3	203.256	15.7508	67.3924	23.381	3067.15	747.089	21.1059	81.6438	58.543	403.831	16.1966	5481.88	30.8448	17.6929	210.749	127.67	26.8157	307.764	49.1937	31.8357	4.6697	30.346	159.384	164.842	76.9928	42.5095	234.05	281.828	29.5718	106.572	144.941	20.5361	1814.07	583.469	86.0618	11.413	402.554	173.593	1223.04	176.008	82.9849	31.2397	103.323	26.3132	133.84	97.9582	211.324	32.1728	18.4024
P.D3	123.743	47.0549	25.9395	32.7317	2114.54	4281.52	34.8405	59.7414	46.5106	54.7455	10.8534	5655.56	53.4086	22.6665	242.039	115.669	16.4051	243.266	97.217	39.5338	3.30035	29.8638	195.378	198.037	73.4057	34.5828	310.95	167.694	26.8629	121.652	127.791	17.8167	2180.36	57.459	176.482	18.653	142.179	89.6531	96.7155	155.875	112.038	53.4764	715.045	31.5881	68.6965	86.9778	227.754	48.7009	9.45868
P.D3	249.773	74.8095	47.7051	22.8942	1614.15	8177.47	35.3204	96.0494	52.2882	85.216	9.68998	3577.67	28.0441	22.8736	170.515	61.2695	13.755	248.841	104.67	17.8358	12.8459	25.7432	124.807	128.753	68.6178	49.3829	227.271	180.025	25.9741	87.2762	107.055	18.2113	2313.05	90.4003	110.927	18.9323	732.951	110.489	51.8901	161.763	65.3488	48.0196	97.5483	25.6536	90.7327	85.5698	195.891	29.1613	13.9069
P.D3	407.807	68.2337	79.1691	68.3298	1393.99	2756.74	51.1867	56.6343	23.0043	70.6235	19.7778	11031.9	80.0849	45.6262	391.549	150.298	17.8705	255.177	98.3072	17.3868	10.3616	59.7131	130.494	283.233	100.922	44.623	807.924	895.685	58.0975	156.483	68.3939	37.2975	12213.2	8.92334	75.1761	12.237	203.787	70.8336	368.313	332.441	155.351	89.9052	116.006	71.339	158.408	107.745	423.186	37.3597	13.5107
P.D3	269.457	73.6347	54.0183	31.6634	3875.07	7823.06	25.6609	130.039	62.6597	95.9908	12.5965	5520.98	47.6288	10.6327	259.888	94.4789	12.3807	719.944	100.905	39.0843	7.5257	48.6522	430.605	165.441	70.7957	26.2452	323.005	309.609	29.1817	143.09	217.888	20.318	3588.82	10.6911	93.1626	47.2289	202.095	25.4092	99.6103	176.831	77.9056	61.8677	288.534	30.5247	165.133	96.3997	319.137	15.2654	25.8829
P.D3	198.844	78.1662	257.122	11.9694	4113.36	1885.38	13.7944	85.0953	65.8935	337.877	10.496	4685.45	43.3612	25.1062	140.527	112.576	7.52211	492.537	109.69	39.2431	7.71407	32.3482	241.578	239.9	43.2468	32.8295	334.245	165.296	35.8942	72.5755	186.786	8.77471	2934.47	16.1427	126.019	64.9099	142.731	49.0344	69.0218	117.753	183.044	35.9617	257.412	34.1771	47.5336	83.3393	322.932	69.7333	31.1227
P.D3	129.305	39.3076	23.4717	9.16669	1970.64	1083.94	46.4123	165.167	74.0224	86.2244	15.2799	2378.85	6.65086	24.2803	213.823	30.5804	7.80871	208.55	13.2278	20.7057	7.2542	35.4466	346.403	138.103	45.3333	64.5998	219.134	76.6783	53.9246	52.0291	119.211	8.71552	1000.45	17.2616	378.297	24.2861	121.989	63.8248	66.0117	54.4089	104.045	30.482	217.135	10.3794	28.5428	163.272	550.389	53.2241	33.8855
P.D3	214.394	24.4862	15.4347	52.9531	2005.98	1768.9	26.6228	35.5296	274.259	245.833	30.3076	3451.13	24.7541	24.4107	378.589	92.7902	24.1352	426.147	157.842	69.3294	9.04959	56.5269	152.489	96.2779	50.4089	22.3952	242.069	812.162	27.9726	100.711	54.8705	26.7626	5505.59	43.9027	71.7945	42.2912	123.037	119.913	1331.16	228.313	62.4433	51.0132	335.679	24.2939	95.4837	71.7876	148.887	14.9862	49.9079
P.D3	317.017	29.8949	25.9177	56.2475	4244.48	5606.32	18.846	42.7115	32.3019	76.5282	45.0401	5714.7	18.4379	17.4893	241.967	94.0649	48.1143	244.521	81.773	40.7641	5.77032	25.1066	74.8753	197.328	60.5409	29.2165	427.961	761.124	34.5098	130.581	115.517	27.3297	4879.16	12.1545	87.4381	20.6563	143.524	302.533	146.705	188.989	105.794	36.442	1529.17	27.8759	103.404	102.451	212.152	125.033	6.96278
P.D3	290.556	64.8768	222.727	14.1743	4321.56	1831.84	17.1242	101.446	40.3419	374.514	21.2491	8648.15	16.1362	46.8755	384.073	77.8609	29.4595	286.009	56.8208	34.4734	17.4997	30.2846	487.71	250.013	68.2532	25.5171	618.259	99.8811	87.6854	171.436	194.169	17.6499	5177.5	10.5437	130.733	25.9728	103.071	179.995	130.497	90.4156	182.444	40.2502	284.276	30.491	36.815	87.1261	477.713	27.4196	16.4314
P.D3	210.034	37.0487	260.034	22.6398	3540.27	3264.64	18.8618	69.7503	225.199	116.036	7.99336	5500.26	32.5042	14.3502	212.553	70.7617	12.5968	306.976	177.21	22.2961	14.6002	32.8495	171.141	173.146	56.3959	34.4947	479.317	379.875	28.4932	65.7334	143.647	15.0539	3939.86	117.131	81.1515	26.8295	1152.66	30.9201	250.499	179.214	109.944	43.5004	131.44	30.8416	86.3282	83.4772	372.173	16.4553	7.9814
P.D3	278.195	66.7702	45.4577	29.0196	3751.09	3002.77	18.6543	80.9358	26.0056	283.828	32.7506	6196.33	32.8449	31.868	570.638	63.8882	65.8492	408.905	42.0585	126.662	16.3763	28.9443	144.862	338.278	49.4134	32.5838	345.266	472.148	61.2568	108.579	139.183	28.3427	5419.71	5.08299	455.881	31.3533	119.317	162.942	50.5914	115.26	170.199	39.3727	231.49	40.0447	87.7154	123.933	703.625	12.5973	63.0709
P.D3	269.283	44.8035	55.6162	24.0957	2945.13	5818.05	34.5035	105.523	95.1157	85.5439	11.2576	3165.96	18.1192	25.2024	289.852	106.768	19.7164	257.635	37.8375	41.7388	15.4	26.3443	275.206	161.417	40.6567	11.04	321.574	163.823	49.4508	142.536	162.375	10.5929	1726.36	10.6657	143.697	40.3937	119.045	39.7046	60.2988	116.694	112.961	25.9203	307.272	23.4652	60.6555	60.6069	319.941	10.6261	22.3771
P.D3	238.206	101.349	174.816	122.089	2453.23	2719.95	36.4449	72.8354	38.4496	2844	10.7507	7030.62	80.5679	19.7933	299.203	167.09	28.779	163.274	97.7884	70.2541	14.1142	48.6505	107.328	309.308	101.166	70.14	776.912	238.263	43.9661	144.194	124.907	26.652	4637.44	6.74474	147.846	30.7524	107.605	207.404	13.9797	240.067	183.413	57.5305	647.846	55.1528	49.234	102.849	303.418	118.564	43.6462
P.D3	431.41	179.599	210.697	34.4734	4848.97	4560.99	15.0822	49.2639	62.9376	420.979	12.2999	5130.39	26.855	27.8197	327.103	123.426	33.9969	227.542	112.892	23.5943	6.90393	15.7616	201.232	281.968	50.6516	37.3968	760.884	291.863	34.5136	83.835	104.8	14.2402	1716.16	187.585	100.158	42.4598	898.254	99.5894	401.913	133.002	119.178	24.637	212.968	6.06551	53.7288	71.7669	325.486	17.226	7.01695
P.D3	393.438	82.0754	37.1912	47.5557	2759.23	6325.64	18.4004	87.5001	27.9918	475.943	18.4541	5163.74	57.5405	31.8084	1009.08	71.2405	81.7888	226.055	106.553	49.6717	10.313	37.1944	240.035	291.53	63.688	16.0883	490.224	180.795	98.3893	97.1714	86.734	24.7308	7982.46	4.67175	104.246	21.4509	159.514	131.359	1290.59	78.6107	141.628	28.9387	358.908	37.0783	42.7791	86.5978	361.859	42.1029	16.6352
P.D3	209.511	38.7895	104.051	21.8338	1653.54	2843.99	13.5824	77.929	124.32	80.1536	7.77744	3294.47	13.6176	20.9049	97.8007	28.9789	14.3679	197.595	30.0701	24.4976	7.99323	24.309	371.078	89.573	32.7698	30.2244	208.558	89.5815	53.8634	47.438	136.661	12.8588	1290.42	262.604	99.2553	17.0685	2194.01	23.4833	673.327	63.1525	118.922	19.8367	1288.83	16.8048	43.2354	148.934	326.149	26.9326	14.1083
P.D3	265.335	36.2196	74.3045	35.9475	3718.47	867.955	22.2256	133.199	64.1453	88.1003	22.3684	5530.95	34.9932	18.9752	282.627	88.062	18.7717	502.464	204.681	19.7747	11.3262	55.6066	203.721	166.363	83.4764	19.1534	503.941	737.351	31.882	181.877	179.386	35.2064	6376.11	11.8453	68.675	44.243	262.619	107.836	734.801	254.027	97.9332	93.3134	110.069	45.7689	184.358	56.8385	255.098	16.4456	17.839
P.D3	161.673	72.5545	33.8157	51.2664	1462.75	2935.02	28.3696	114.297	144.631	457.166	16.4536	2220.56	47.7488	30.4778	200.912	94.4626	26.8922	142.872	63.2598	39.5528	8.0055	17.5359	118.303	185.349	61.8785	47.12	233.851	158.815	18.6838	97.3894	96.6019	16.5396	1362.06	175.979	87.2295	21.615	121.98	96.9454	64.8154	160.718	97.2151	29.9465	115.506	17.9226	50.9348	206.895	196.261	69.3827	12.8622
P.D3	151.238	81.8964	137.052	21.1998	1444.73	4954.89	17.893	82.3627	35.8677	128.257	15.781	4156.32	24.5266	23.1275	157.642	55.1667	20.3266	533.992	89.0066	32.9656	16.8924	42.1692	131.185	144.573	65.9693	45.8354	362.36	330.461	16.6453	82.7685	161.337	22.1479	2563.47	145.582	70.3182	26.0915	374.407	34.7326	105.385	100.931	61.1458	47.7902	678.765	33.3186	84.2146	74.5117	152.395	24.6716	12.5561
P.D3	191.097	36.5409	13.0243	7.00218	735.1	2958.39	33.5448	61.5828	62.1474	537.637	8.72123	4787.72	38.5642	27.196	319.8	65.3465	92.9267	127.81	17.965	108.222	13.5788	16.2177	54.0422	273.122	23.7303	8.02248	183.042	303.317	43.5237	53.9221	122.61	22.2443	441.014	5.9033	206.535	18.1354	113.687	111.256	237.028	204.641	107.426	21.8415	158.449	9.49026	68.4129	28.2971	251.42	127.199	69.6704
P.D3	360.196	142.243	63.725	44.5687	2614.74	1612.57	36.1735	66.5962	11.0788	711.27	23.4515	6607.01	29.9864	33.7064	283.097	114.438	36.3495	281.555	197.673	35.4977	13.4172	47.7284	103.581	223.602	115.43	36.0835	583.829	382.484	51.1636	152.982	164.71	19.0583	3941.73	4.71093	95.1489	31.1248	128.335	122.262	60.5619	118.066	125.922	49.637	215.15	43.6543	94.187	89.3019	227.036	74.6281	8.51723
P.D3	409.039	98.0541	29.5932	11.4844	2784.89	2198.79	12.3339	69.0557	50.3568	197.17	12.71	3116.55	35.6581	14.7481	141.181	65.3074	13.7841	475.921	52.1436	29.0713	2.07862	38.5548	145.517	146.907	37.5082	36.5886	272.572	228.795	23.5397	56.2961	122.274	10.7616	2038.41	218.775	145.044	19.3766	3491.97	33.113	247.277	162.125	61.67	30.2428	110.757	14.9669	100.974	136.084	274.947	27.1666	4.99512
P.D4	124.817	33.8074	86.4951	7.29592	1660.94	2073.82	12.3548	101.836	89.4317	109.563	8.30669	1825.2	126.666	5.92146	207.128	55.1979	12.4961	259.288	14.8804	31.3196	3.40745	19.0576	107.146	141.818	31.344	32.4694	219.321	58.9186	30.7806	38.449	92.9164	11.1066	532.45	37.0205	115.132	13.3723	99.3565	31.3647	88.3901	73.2717	115.329	23.419	203.745	26.0915	21.5784	125.845	242.996	98.2735	25.1011
P.D4	283.839	81.9971	69.1041	69.74	747.236	745.971	55.3137	51.0242	36.2689	73.23	26.8668	6276.02	71.2477	31.5082	391.236	124.966	26.2712	130.66	63.4188	19.2882	25.1989	33.8778	129.032	205.872	126.147	23.2852	587.089	1242.77	37.5272	147.197	32.0742	48.3967	6002.83	2.81365	91.3233	22.0447	166.78	129.395	10.7473	255.287	81.3258	63.6336	382.045	40.4779	81.0667	92.5117	219.994	46.8231	14.1122
P.D4	380.647	184.558	134.394	53.0977	4342.97	7582.67	37.0485	69.9174	46.5384	263.137	16.5646	6733.55	49.9963	19.9944	221.764	123.559	26.8874	291.619	278.145	45.863	8.33796	40.9642	198.819	187.096	119.133	45.6819	483.221	257.577	61.3257	173.204	139.77	10.9037	3244.22	10.5004	62.4727	36.317	135.285	131.417	30.909	153.058	106.075	55.0451	193.133	43.6364	70.6751	42.2422	168.757	81.8814	26.7158
P.D4	170.017	52.7064	138.611	33.9116	1400.64	2155.9	12.5533	98.2493	25.1263	59.3793	9.61029	6660.33	32.2428	20.8261	130.97	156.14	10.528	318.35	109.868	16.0236	14.493	27.0415	112.3	246.089	80.1982	52.8917	759.502	226.645	34.7783	106.215	155.774	9.03131	2978.58	73.6889	122.776	26.4865	122.648	47.4784	394.364	271.425	162.455	42.6529	1334.01	34.8464	75.1068	109.735	318.707	55.7812	15.2389
P.D4	223.39	73.1931	197.804	18.4409	2228.19	4261.44	27.9479	112.544	72.1192	320.716	7.38191	4469.71	46.3848	13.1643	95.3626	123.585	18.4745	203.674	42.7857	49.6578	14.7578	37.1336	194.974	326.397	66.7292	67.3509	474.32	78.3839	62.5275	101.876	114.712	11.7874	1043.93	9.93072	241.23	31.4808	90.5002	79.3377	42.5404	145.292	147.491	36.3715	240.287	42.9902	43.7688	87.2013	312.317	2087.29	64.4376
P.D4	212.773	87.8863	173.246	50.2008	2647.36	5885.39	29.289	51.9028	26.5323	147.661	15.3475	4736.96	48.9709	19.0815	117.354	133.274	22.6619	283.065	177.843	36.0335	13.1731	34.0906	119.47	147.643	73.07	58.7698	486.419	308.425	26.1658	98.9369	151.614	17.2839	2130.74	119.692	123.059	40.512	547.568	65.4258	119.55	105.613	82.1385	38.6362	533.354	32.1432	90.455	73.9818	192.422	70.9073	15.5744
P.D4	217.041	15.1065	55.7194	25.0957	2159.91	596.676	21.4838	76.8635	44.3328	342.494	17.6583	7381.87	29.1455	19.5382	282.152	119.256	12.9196	333.321	94.7134	24.7989	5.49517	29.021	123.699	235.862	91.3372	89.003	356.513	255.922	28.9965	100.741	127.362	22.2453	2972.98	675.229	89.4171	34.3081	580.05	78.7174	1423.77	299.205	89.622	54.5345	161.373	35.4233	148.393	168.638	217.575	45.2363	12.1622
P.D4	121.093	40.8033	35.5653	47.4831	1413.15	4693.28	40.7282	59.837	36.5045	45.3399	15.1565	4997.44	64.7769	24.7364	177.44	141.253	19.1015	231.627	93.4177	38.7164	4.79744	19.6986	122.438	231.545	81.3929	51.3589	302.191	240.478	29.4176	173.055	128.825	20.176	2588.07	55.9792	157.931	10.413	158.709	141.113	138.813	157.663	113.728	43.9734	208.222	22.9636	56.6652	98.0605	263.265	292.342	11.4078
P.D4	298.084	56.0103	99.656	13.6772	1482.99	1098.64	28.5354	55.035	81.9717	86.0109	17.4358	4639.11	28.466	49.1198	179.983	80.0177	26.668	243.259	105.608	18.8747	12.8396	32.2625	127.227	148.347	77.6602	63.7989	283.087	301.641	28.3082	95.9663	84.6804	25.6063	2970.01	29.931	205.986	19.2861	320.911	204.011	131.564	148.892	66.7356	49.5218	406.527	41.8348	90.3441	79.6032	256.198	26.9986	15.289
P.D4	424.117	45.0005	53.3272	86.3907	2089.46	1514.37	32.3282	72.3996	22.4541	74.5565	29.0065	9940.3	89.5089	36.3007	430.473	105.706	8.93191	513.853	145.289	14.7863	2.0998	51.0789	162.026	254.261	114.137	39.0617	895.941	792.977	60.4584	184.646	73.557	41.0397	17733.1	10.9386	81.5254	17.0907	201.237	57.1976	30.773	207.67	141.971	101.596	132.977	55.2308	147.698	86.6428	350.941	38.7411	7.22452
P.D4	270.471	82.7941	89.5868	31.9753	4035.28	6238.92	22.9717	81.8428	44.3551	83.0272	25.7178	5148.05	35.4421	31.0578	166.765	121.967	16.5135	482.651	103.346	33.2034	7.97294	48.9224	128.54	163.052	56.4486	24.2218	393.737	675.089	32.1383	147.581	134.098	27.1019	4340.22	5.96845	50.4441	24.7577	197.023	55.6269	329.806	209.127	111.148	62.2656	125.867	45.7164	144.086	45.5668	268.599	12.0969	8.61028
P.D4	196.808	89.4743	216.736	22.4489	3810.69	2640.53	9.61766	141.599	48.6213	270.293	12.5829	4872.65	41.2419	13.9332	102.944	158.825	11.2709	437.846	90.0941	43.1271	15.5963	27.4202	183.621	224.657	40.7997	42.4443	399.372	215.03	39.0645	96.6021	190.589	10.9099	3016.01	12.3694	97.8127	56.4393	150.973	53.8028	52.8989	163.962	163.66	37.8325	225.232	59.8825	85.0826	65.2422	320.338	138.348	27.7683
P.D4	108.029	43.0372	34.8973	8.08546	1447.89	878.127	21.9712	82.0348	300.715	71.6066	9.53467	1596.61	11.4784	24.1897	64.9898	22.3378	15.0632	111.399	16.8969	15.5978	6.73514	13.0374	153.744	103.45	20.0551	54.2899	151.176	51.2321	28.1484	43.9073	81.3783	14.4866	648.204	358.155	211.112	10.2776	249.477	49.6775	8500.65	66.2766	78.5773	13.2521	854.434	9.63675	15.6006	61.5282	266.913	121.893	31.3401
P.D4	321.914	37.0708	59.2862	45.9224	3415.93	2492.87	21.3137	61.5648	71.9367	131.044	24.0627	4076.7	21.1547	14.8631	359.147	93.1534	25.8815	675.5	78.5236	117.037	8.43587	35.3146	121.179	92.0484	36.0227	13.886	400.249	370.749	32.6145	104.225	116.326	14.5531	2604.4	8.11432	156.695	39.5745	116.544	121.554	456.806	168.788	102.572	37.2091	103.922	26.1105	106.904	66.7227	308.848	10.8177	62.0228
P.D4	250.591	21.073	13.5998	34.2098	2002.03	2619.57	17.7999	30.5722	124.248	279.531	20.716	4490.38	17.2868	69.024	122.794	71.6749	28.7897	118.105	175.742	12.5848	8.22447	25.3242	71.5423	198.857	57.3749	76.4217	222.173	511.218	22.809	61.3718	26.4237	33.0989	5588.4	301.958	28.0587	7.57332	142.364	207.473	127.772	348.809	69.5114	39.9837	264.74	21.2563	107.317	302.095	206.203	19.8811	14.0774
P.D4	379.334	123.463	136.245	54.2191	6748.57	754.951	19.1529	53.8941	49.2048	319.28	18.4537	11685.2	33.9965	81.9564	305.417	124.779	27.8863	371.033	108.404	127.693	9.53933	30.6132	688.069	277.579	84.1577	25.8247	661.701	191.444	88.003	216.987	109.416	15.395	6717.61	2.42873	190.632	53.0655	133.607	303.392	21.6865	189.588	158.271	52.2103	364.948	42.1436	30.5849	89.7007	459.266	542.693	85.7324
P.D4	193.57	37.9103	139.339	15.8283	3550.18	2465.45	23.1207	46.0765	173.613	181.999	11.2432	4712.76	17.1567	26.7394	212.199	80.863	10.5731	338.148	98.7159	51.7468	5.57824	33.0837	145.684	170.255	48.2694	26.5288	461.368	380.066	23.524	81.18	133.696	15.0453	2873.39	59.4646	160.745	30.0959	793.668	53.4106	212.767	154.975	77.7998	31.5474	101.995	26.3573	87.6869	74.6246	417.292	14.1045	28.9078
P.D4	200.778	73.1434	27.175	23.952	2359.05	9056.4	25.6769	71.3002	33.2314	225.338	40.9775	5538.4	12.6682	17.4505	442.117	78.9446	58.5525	311.352	40.5273	72.9718	5.20983	38.2104	168.401	183.742	58.3611	12.3768	371.769	383.19	44.8912	80.0427	139.035	29.1559	2176.14	7.75013	174.158	40.7859	91.7886	64.408	155.255	100.059	124.968	34.925	161.336	14.8903	95.2093	66.4662	374.617	9.53837	79.5085
P.D4	230.707	39.5658	112.646	20.4223	4227	2850.08	20.4664	77.8622	105.412	101.694	17.5722	4537.94	20.242	62.9682	256.326	114.234	27.6036	274.363	101.675	68.9074	9.47531	24.1558	249.801	179.29	50.1823	31.2114	434.082	223.687	36.1533	122.728	166.876	10.2171	2624.82	7.72389	172.66	34.8747	142.845	77.3591	341.2	131.991	108.087	32.4561	367.184	27.8293	59.5037	68.4577	387.088	73.8521	66.8781
P.D4	166.252	85.5699	83.6152	59.7827	2459.81	2581.28	21.9181	83.0224	23.8741	838.167	21.6556	4689.02	38.1824	21.3404	346.034	74.802	40.9411	217.507	52.3254	34.3342	13.6899	37.0298	95.2923	190.377	121.171	19.6717	605.793	166.926	49.6976	162.034	145.7	23.7721	1198.02	11.1969	70.2313	28.0306	83.6383	139.895	8.79559	152.307	130.681	33.3114	159.847	35.6546	51.8063	90.3054	145.426	90.4004	39.772
P.D4	388.38	114.826	296.266	21.7942	4993.8	5939.59	11.6763	39.9538	62.2679	271.18	9.64012	5270.49	23.7785	39.0425	276.957	113.117	18.6515	129.756	130.448	22.2527	9.87341	12.7774	155.991	258.689	65.4815	58.4074	909.631	283.819	35.2657	74.2432	99.4082	18.7546	2312.52	267.28	64.2682	34.9154	386.028	119.082	179.728	180.691	154.097	20.5249	236.129	30.0006	37.1716	108.44	330.368	26.1436	13.9104
P.D4	379.712	47.682	78.9697	63.4738	4916.25	2345.61	22.4942	132.801	43.748	287.761	36.3268	6055.83	67.5191	74.9461	860.84	258.2	101.864	374.301	105.299	41.6119	11.468	49.701	267.6	411.22	45.5946	7.35657	607.991	766.898	48.7568	219.369	32.0272	31.8545	7005.17	7.79296	51.7891	40.1888	135.544	166.971	1271.71	208.62	97.8063	44.8397	129.488	61.5595	80.5497	74.9967	242.666	25.4538	11.7992
P.D4	219.183	44.4897	70.1454	8.36468	2046.68	2584.9	12.2882	70.6331	155.719	86.5059	10.1385	3411.6	11.4767	36.7507	172.017	55.2997	12.6258	148.934	18.3315	25.1417	11.3812	13.0506	138.329	122.807	22.3342	32.2457	214.516	82.5542	52.3132	66.4061	158.81	7.78379	1152.22	69.4276	169.883	19.5366	1769.19	36.6838	806.943	55.1147	132.936	19.2853	264.041	13.8452	45.7354	73.5903	263.957	10.2797	13.9119
P.D4	263.081	29.1093	36.2631	57.0475	2975.77	1689.09	28.4249	133.92	76.2367	62.3544	38.5807	5302.62	30.8999	23.7282	328.839	233.392	29.1533	594.386	205.452	25.438	9.24303	62.3456	172.742	175.463	97.9749	18.4899	530.977	1066.91	36.8382	200.903	195.965	38.8052	4269.27	7.61772	68.8164	64.7522	256.771	141.516	36.3301	294.974	86.4885	74.1606	135.336	32.1082	188.186	75.2218	199.546	16.0838	11.4116
P.D4	156.102	65.9927	29.0644	17.7109	1282.18	2126.23	19.6233	87.0317	77.5259	513.324	9.61592	2638.17	34.0249	37.1346	149.504	74.3454	15.8375	183.224	59.6444	26.1223	11.4372	18.8952	70.076	188.741	30.3646	70.7742	251.799	77.5753	14.8849	65.2054	90.8848	10.6855	1341.5	352.128	89.8025	14.9089	1298.78	42.961	1189.77	168.205	53.2875	27.2354	346.299	29.5525	50.842	127.718	209.889	44.7696	17.755
P.D4	178.124	106.101	103.762	19.6854	2048.38	2304.47	24.2481	61.9219	24.0211	187.484	24.5185	4828.63	16.8656	60.7183	128.779	59.3848	26.019	454.537	126.737	17.5857	11.0966	45.8669	97.8332	200.039	64.297	60.1395	406.835	419.117	23.5696	96.2218	105.496	19.5981	5203.21	140.494	69.286	23.4826	510.5	51.1623	13.6901	146.173	66.9821	56.3905	688.322	40.5893	87.0818	170.28	164.807	26.1322	7.8833
P.D4	155.819	40.4863	14.4569	22.4198	563.767	2587.78	26.7224	55.6067	50.602	411.521	13.8221	4426.48	34.5327	21.6518	352.752	66.0184	55.0405	135.316	20.6058	54.2228	7.1785	25.6543	44.9416	234.805	30.2755	11.1904	175.286	531.532	36.495	76.4075	128.584	27.3366	478.856	12.1469	172.66	12.4124	136.533	85.3576	129.653	326.107	100.687	65.8432	134.898	13.2378	76.8169	31.288	170.836	113.785	70.4248
P.D4	344.51	76.9752	55.3158	38.9789	3606.41	1735.79	47.7468	58.5235	32.765	257.454	16.4214	5970.77	27.1795	7.36339	102.512	112.845	24.9708	289.794	197.55	54.3954	12.0446	43.8195	138.877	222.915	101.331	39.5665	579.177	325.729	33.4181	134.788	180.063	18.2303	4121.17	23.5151	138.635	31.8839	265.134	136.724	987.277	125.09	78.6907	50.8923	681.538	22.2479	92.4102	69.4402	163.697	46.5873	43.282
P.D4	448.291	146.747	22.8118	23.0462	2524.97	964.069	14.8231	51.0819	26.678	133.867	20.9008	4281.52	26.2554	32.1896	291.028	53.7494	25.0006	385.41	190.841	15.1881	15.2862	48.5087	127.652	194.574	69.95	18.0103	357.036	327.133	35.3387	109.192	53.7957	13.4756	5543.52	40.6593	48.7329	13.1176	375.789	39.7473	28.9344	172.874	64.5411	50.8006	169.805	28.3509	122.317	160.176	210.279	25.4465	11.0601
P.D6	188.717	76.9014	54.9134	15.3253	2675.04	1750.24	18.0741	84.6512	19.7265	115.138	12.4297	1981.46	62.731	22.9568	141.481	123.351	8.8763	250.454	44.9884	24.2059	13.546	22.5252	142.169	169.16	45.0783	36.1633	269.672	70.3744	51.1191	86.3207	112.146	8.26042	575.35	102.978	161.571	21.8608	134.138	84.5717	24.2593	73.4771	136.321	34.8352	206.367	40.9871	40.5309	106.033	248.54	204.35	16.1734
P.D6	333.103	120.492	145.447	59.687	2882.87	245.736	24.0295	26.8411	16.4752	50.0321	29.072	4582.26	51.8269	65.7942	275.123	129.159	30.9554	290.259	31.9314	23.9038	8.35014	55.9349	176.643	205.995	95.0296	14.1334	612.23	743.417	40.8798	59.6128	5.41722	46.3243	9134.71	6.62246	136.58	28.8969	169.491	148.36	5.43789	198.351	60.2415	60.0386	151.271	37.7859	63.3413	93.2204	264.368	42.5803	16.205
P.D6	261.922	110.408	28.575	89.2773	1931.79	4904.75	46.727	73.5683	45.3852	110.472	30.1022	5005.46	40.8424	71.357	288.513	115.673	13.4335	259.554	256.237	44.6422	16.4842	46.1688	124.685	166.233	121.144	23.7595	348.567	573.613	34.8967	179.308	88.2025	21.9109	5905.55	8.50356	69.9775	37.1029	117.668	182.449	75.6307	183.495	69.5667	47.0344	140.582	35.5545	98.718	71.7878	109.666	21.9006	21.6043
P.D6	161.148	65.9686	63.9333	13.1156	2801.34	1829.14	14.5158	83.0424	39.96	55.2577	10.4612	5496.7	17.8387	41.4605	136.209	110.037	11.5501	415.59	99.0012	19.0885	18.4339	25.8796	233.045	246.03	85.938	46.5762	453.944	122.781	30.4828	112.106	124.669	8.72483	1709.34	110.264	215.044	42.4505	272.113	137.24	217.744	195.287	123.493	26.1981	1018.67	29.5867	63.8372	146.035	332.876	41.2303	9.37212
P.D6	737.763	209.917	6.9451	7.15646	376.954	1984.81	8.85827	11.0941	110.236	349.346	33.3824	5034.65	15.137	121.452	119.545	11.5609	30.9341	132.981	14.596	51.4896	13.878	10.3591	34.9657	182.206	8.85383	8.19924	266.963	460.332	9.34134	9.43078	10.5065	9.05783	2331.31	6.63186	63.5742	9.09459	75.1982	144.094	40.713	400.323	11.6445	105.511	382.674	9.69936	48.9087	70.134	127.539	134.65	10.0412
P.D6	247.733	100.973	245.964	36.3758	3166.86	6186.91	49.8018	100.073	46.009	276.735	12.6489	7074.9	54.1775	12.6477	127.298	144.489	25.2787	289.356	113.878	37.7145	12.1797	56.5166	187.962	303.719	123.253	51.0778	847.525	184.732	60.9765	113.428	97.9362	22.4641	2475	7.90948	165.08	30.787	133.185	100.519	290.809	249.585	164.103	56.1031	162.62	55.0351	82.4875	84.4821	274.315	493.096	46.4568
P.D6	212.376	69.9581	152.212	33.7226	3459.16	2789.96	30.5845	41.3984	38.5477	120.595	12.4767	3981.42	25.839	39.622	102.287	108.287	14.9601	266.63	236.766	35.3263	14.0005	32.6633	80.8326	154.731	87.2968	46.5808	424.059	290.579	35.9689	106.686	128.294	22.9097	3736.06	47.8697	72.7872	35.2824	269.631	150.829	119.041	109.572	92.6811	53.5969	529.061	34.9237	100.196	62.3325	138.302	29.2935	11.496
P.D6	241.268	40.7778	89.4506	25.2722	2395.84	147.794	11.0282	45.2881	26.6063	196.679	24.2491	4818.29	11.7085	47.093	310.891	88.8286	52.4481	238.575	40.08	32.5761	9.03754	19.9766	140.341	192.494	67.9373	53.2927	262.231	392.946	41.2382	131.79	56.8561	26.2902	3468.48	296.768	97.4429	20.7144	883.664	219.835	410.785	196.108	50.3908	34.2854	822.31	19.5823	85.2901	242.569	231.958	135.408	9.11062
P.D6	105.852	45.6864	49.1491	18.2847	1444.08	2891.15	12.1666	49.9072	39.9601	128.321	7.69561	3696.36	46.251	53.8133	205.62	129.898	15.1285	139.458	25.0035	25.4929	5.6623	16.4953	109.895	201.316	48.4755	65.7226	251.691	61.1124	31.1486	137.961	97.8959	11.597	886.132	557.498	133.234	15.788	250.912	259.462	26.3559	113.145	92.8211	18.7416	131.727	7.40396	28.7115	103.08	198.188	100.583	7.15189
P.D6	328.188	77.3898	83.8451	37.5335	1308.45	129.822	38.5621	31.08	35.8382	93.0899	30.2168	3934.28	26.1801	49.3419	182.763	97.974	27.7184	213.028	237.072	12.1842	17.9615	29.8178	78.3978	168.896	143.386	41.5502	296.214	378.297	39.9358	109.101	12.7599	50.3509	6194.07	6.13885	34.0714	11.5817	326.939	266.198	38.9825	238.921	53.654	69.2401	95.2169	37.1481	123.445	192.374	306.943	35.0322	8.69772
P.D6	399.775	70.9957	35.0369	50.2627	6171.88	1368.05	23.7479	10.4213	17.067	147.48	19.6288	8271.97	14.2128	68.9634	307.955	100.767	25.2471	483.807	56.6361	46.2199	7.48055	39.569	114.416	231.418	105.341	18.7649	632.49	535.122	47.8173	157.233	31.5757	30.3349	11126.2	13.2539	82.6058	13.2828	189.151	186.295	169.258	175.458	44.6365	111.113	200.741	31.285	88.5229	71.0994	179.965	23.7224	71.7402
P.D6	291.306	57.9392	52.5017	32.042	5173.22	5009.99	29.0581	78.0126	58.7297	113.629	12.7784	6515.82	22.1302	19.1186	166.564	133.281	18.6751	362.349	130.691	30.11	4.51176	53.1925	114.627	240.965	81.1693	21.2574	448.529	422.292	35.8472	119.284	161.375	23.6654	6202.4	5.20574	98.7322	36.9073	175.045	149.539	9.72782	210.459	81.1032	72.6667	267.494	34.6383	111.932	64.4307	203.302	25.211	24.8835
P.D6	211.641	46.0351	244.124	30.2455	4300.52	318.183	27.1347	116.845	12.5413	114.765	11.0272	8237.96	24.6545	29.1043	91.7517	350.127	10.1936	380.704	93.9627	15.4838	12.5127	34.6186	136.774	306.25	91.7997	25.2631	739.003	340.975	66.8558	123.814	21.5063	7.87346	4909.51	5.29218	40.6291	47.0829	234.35	87.4978	17.2238	243.186	205.853	43.5188	765.352	65.0832	102.682	83.3585	332.367	8.64411	6.74238
P.D6	205.174	32.8986	281.278	10.7793	6089.63	38.8944	35.0601	11.1976	46.7491	113.188	18.3898	6109.26	48.112	96.2334	67.5823	60.41	11.9598	294.903	53.0435	8.60297	6.3892	13.2942	327.066	284.631	61.0871	53.7902	537.537	104.432	74.9392	80.8496	8.47684	14.8764	3797.22	9.84871	427.637	45.0448	160.772	209.13	14.8077	144.461	170.226	45.1129	822.645	56.1675	20.2899	297.829	879.289	534.396	7.68251
P.D6	716.517	152.696	8.03582	60.0087	941.635	5368.58	30.091	41.2433	33.0531	142.821	25.0212	5347.02	10.2234	6.44772	187.546	27.7417	41.0807	286.419	206.717	30.7326	10.5991	43.5464	41.2703	105.03	49.5734	35.9717	301.642	983.905	24.1988	99.8643	27.6134	25.5353	3586.8	132.002	9.28341	28.3564	233.147	209.963	158.557	459.816	36.5119	74.6992	376.947	15.9547	143.599	139.94	171.589	19.0193	15.4115
P.D6	294.106	58.187	316.249	19.4296	5151.63	3505.64	12.4436	96.5328	57.045	147.434	11.3183	6808.85	28.0228	43.3008	177.274	88.4806	14.0643	400.381	81.7069	54.192	6.517	17.3672	317.854	143.038	55.2957	21.6302	560.557	63.4144	82.5435	76.6763	125.09	10.7092	5213.28	4.28149	146.683	43.7936	95.0061	90.6747	154.66	124.642	178.598	38.5523	298.98	53.1131	43.1378	95.8305	476.082	108.367	61.0424
P.D6	156.434	35.8766	19.4195	18.7402	1742.26	2172.09	16.0145	43.0145	97.448	197.306	12.5346	2823.37	8.47404	52.2331	333.442	58.8141	11.8955	223.93	23.9035	48.8745	15.8602	16.3239	108.95	133.842	39.9876	113.289	255.729	450.542	18.8702	57.0061	82.9087	13.5735	1329.66	929.717	80.705	16.4543	366.461	54.1895	442.427	174.042	45.978	16.8172	114.064	18.7569	43.585	198.272	315	17.6323	23.8968
P.D6	272.951	96.6671	32.3616	29.1922	3258.99	2304.2	60.151	41.7333	27.6559	206.17	24.8578	6333	23.0695	45.9281	175.079	231.691	22.7436	322.968	67.526	50.7714	11.9828	45.996	161.629	221.354	111.478	15.5827	449.727	604.469	49.6534	98.2597	27.4424	39.6315	4157.07	10.7104	110.913	57.4485	165.955	171.364	164.19	224.432	77.0644	40.7168	120.573	23.6873	143.323	36.5701	258.672	22.4023	87.7115
P.D6	301.217	43.8842	80.7631	50.3773	3183.52	812.511	52.4012	79.2482	11.0078	85.2319	22.6011	8791.44	37.8587	29.5438	328.457	147.411	10.7737	348.704	208.398	18.7751	9.16939	36.0506	192.792	353.238	123.796	12.3841	658.445	595.883	65.9992	191.159	37.076	22.7629	6234.34	7.57348	119.402	46.8508	234.094	41.1657	15.6975	263.569	166.997	56.5578	338.264	66.5688	142.993	85.5259	372.343	77.5409	11.4669
P.D6	216.813	104.896	77.0239	66.9911	2562.8	3187.17	26.6149	97.1501	12.8553	150.173	40.3708	3625.03	49.9978	6.01097	362.075	107.103	36.1558	385.878	114.696	41.4921	9.35778	35.1699	92.6694	185.656	99.7258	31.4325	610.843	236.106	41.9743	157.126	115.504	35.7078	5961.17	11.6949	47.857	19.0563	85.0496	118.213	4.74916	229.481	101.15	77.5956	120.005	35.4838	60.664	180.227	110.05	33.523	36.9798
P.D6	480.641	177.533	78.1753	28.9835	4290.91	7267.8	27.8688	37.7551	63.0321	293.778	9.79564	6987.27	17.8044	15.3364	252.614	90.5024	17.9541	137.894	139.675	16.084	12.195	29.2446	163.528	330.409	91.1381	61.1491	1013.07	238.387	46.5877	117.137	86.5826	20.5953	4378.75	346.103	82.7059	32.4543	654.54	113.836	84.1018	208.702	115.199	31.2589	125.912	35.64	68.7871	247.242	248.185	32.0064	11.0958
P.D6	401.327	78.1747	166.124	35.7888	8349.08	1681.49	31.9416	98.4831	37.6198	135.115	18.6823	6235.26	38.0485	51.133	332.132	431.99	19.7178	373.804	476.796	26.9754	9.23812	43.3348	211.753	377.9	149.671	7.95163	851.284	545.38	57.3185	135.88	17.0444	24.0675	5651.65	16.9701	45.5851	69.8488	232.251	115.839	1565.5	228.681	130.044	72.5392	293.245	65.7172	113.289	95.7332	280.576	17.8433	9.73799
P.D6	332.16	45.6613	14.2702	29.4229	4605.33	3120.13	26.9132	136.569	52.0246	117.241	24.031	7445.66	8.71558	9.16797	211.936	146.778	25.2775	409.637	262.321	33.9378	8.48759	52.8493	178.482	219.137	83.8963	24.5589	594.955	909.941	23.9114	142.625	196.696	43.7865	4112.9	7.42367	127.018	47.9966	266.726	145.831	151.63	252.841	56.9968	75.1766	120.79	21.1164	139.968	50.6492	194.531	16.0702	109.021
P.D6	221.007	86.5013	39.3187	45.1043	3707.11	2253.58	32.858	122.09	43.2325	230.745	20.0883	5328.31	55.9319	41.7232	135.474	115.765	17.515	532.078	134.212	26.2339	6.36324	33.8736	181.337	235.622	96.514	40.1325	463.435	141.802	29.3166	200.149	156.862	20.1516	2832.84	53.9962	92.8885	36.4147	191.279	92.6795	10.8458	176.485	88.4591	36.7771	183.3	53.1782	86.0376	96.142	248.429	92.3911	7.92283
P.D6	197.24	69.3035	103.436	28.3235	1907.45	372.307	34.976	34.6335	18.136	117.161	23.9868	6841.17	19.3872	46.9116	113.908	86.7664	20.5534	637.676	153.756	30.4879	10.1879	47.4952	141.396	209.349	112.13	40.5988	578.18	623.424	23.3864	134.344	32.2459	29.9611	10386.1	1.50936	72.6623	38.7226	141.166	98.1588	14.299	142.557	70.9148	81.2126	468.98	56.9836	103.616	104.72	210.109	20.8645	11.6064
P.D6	111.282	9.42026	9.90035	12.741	1164.64	7060.95	32.407	104.719	152.295	241.643	11.1568	4763.71	19.0428	55.7262	231.211	61.9816	20.4682	363.665	31.0531	42.02	7.49778	40.9345	105.181	216.237	29.9142	11.6881	123.32	707.116	21.7003	77.1642	256.307	9.05204	453.505	9.45382	304.157	43.2009	256.416	55.2281	96.6436	268.299	84.3314	37.7379	236.859	13.8266	62.4303	52.65	326.704	10.5187	137.283
P.D6	319.116	93.4536	26.4019	23.965	2078.55	2496.18	43.0129	56.8028	19.2029	102.193	27.6672	5173.9	13.6936	32.7689	190.856	84.1052	36.7633	554.317	241.897	49.8839	25.6996	41.3059	134.798	138.57	112.247	25.567	412.939	429.127	20.4319	115.898	141.609	27.0278	3588.64	13.1445	54.8079	51.0791	143.496	137.283	204.133	155.986	73.421	52.3908	484.21	27.995	123.106	63.3213	117.404	10.5534	21.2048
P.D6	242.844	82.8041	21.8906	22.0648	1706.8	1305.84	23.6078	81.4461	87.0135	102.915	13.0708	2981.55	15.9629	28.6936	151.71	37.5541	18.9491	835.741	49.2058	30.0387	5.36301	34.7535	102.913	125.586	38.3978	21.0862	208.056	177.4	11.4592	68.1214	123.571	17.0221	1372.6	134.378	42.1786	22.254	1602.67	19.0786	811.24	105.929	74.4523	25.9893	1023.62	19.2239	89.9513	118.092	109.885	9.83951	10.5891
P.D8	256.024	41.8401	108.691	23.7014	3238.18	3991.17	25.369	149.193	34.4836	94.7868	17.6898	2866.93	48.8726	4.69542	219.329	129.031	11.1294	315.206	92.1756	19.1156	10.8973	33.5336	177.662	221.039	74.814	39.8523	383.842	257.23	29.9085	83.0997	122.57	28.9476	2055.41	26.682	100.53	19.1379	189.367	98.8082	10.7934	112.93	136.093	57.986	179.486	44.5791	64.2122	115.388	207.806	12.7665	7.22903
P.D8	271.087	81.1866	219.211	32.4241	2413.7	331.132	24.0971	21.1034	7.38169	122.046	13.6634	5057.57	24.403	16.7302	181.927	108.115	16.8671	307.224	28.0799	54.995	17.1069	47.1134	172.467	193.775	104.391	20.2203	546.394	511.27	39.4803	102.139	20.4908	22.6076	8630.76	2.67032	163.141	19.4475	200.407	173.528	57.3216	134.452	53.8787	65.5056	344.361	31.3199	67.4814	107.161	290.701	71.742	50.201
P.D8	328.633	121.365	21.0899	130.261	2116.49	2111.05	54.3134	101.552	24.3679	92.8809	59.1502	4619.53	42.9094	63.4321	290.064	115.047	65.0509	303.23	288.972	33.3786	20.3396	58.6572	114.53	174.113	128.342	14.6115	412.183	829.985	48.2303	178.88	39.0883	43.961	5854.68	6.84646	54.2249	46.046	145.423	209.023	93.6379	188.773	63.2671	42.2218	338.704	54.8013	95.2316	293.006	136.578	11.5856	17.9834
P.D8	232.515	56.109	255.819	23.622	3117.47	3487.62	17.9879	99.9924	54.8133	81.8771	10.5781	6606.73	25.4207	15.1534	56.3505	122.049	14.2388	634.929	122.493	27.5921	26.8962	31.9103	132.546	261.18	104.833	32.0558	729.145	213.987	34.8316	125.346	224.035	10.791	3684.65	130.9	169.387	38.2982	174.089	94.1961	445.076	238.048	142.584	49.1004	1290.45	46.4558	67.7556	158.014	291.118	89.9489	13.4918
P.D8	79.2505	46.6232	7.7613	22.7168	345.447	1569.45	28.4571	37.2185	222.281	114.616	14.8496	2282.12	14.3327	83.1187	135.932	118.422	9.90784	76.2431	12.0462	15.9011	5.2009	15.9146	19.5195	152.764	36.8289	11.9586	127.491	218.117	22.8059	79.3211	18.935	23.2408	1984.75	277.678	56.5037	13.336	3755.78	90.6175	3086.39	337.611	28.1109	53.6224	66.9993	8.47731	64.3636	168.906	105.614	77.9777	8.1887
P.D8	1205.21	101.953	26.0554	164.112	3015.37	221.22	97.3968	11.8071	15.2343	173.76	73.0888	9937.25	57.8367	56.9936	366.231	223.839	40.7892	438.747	374.958	39.0738	10.9005	88.2601	111.08	303.82	340.135	30.5338	1067.18	2210.9	59.8523	290.99	8.98735	99.671	12801.4	14.1272	93.8674	35.8703	229.091	374.041	19.0595	393.137	31.944	102.181	95.9023	83.1943	76.0142	152.835	215.019	37.4144	42.1498
P.D8	131.818	35.5959	34.881	29.7126	1405.26	3186.32	19.4695	52.1889	289.576	143.344	12.9073	2037.14	16.2075	20.7784	59.0714	64.4014	21.7681	163.465	896.519	32.3748	7.5055	17.9838	52.3907	111.017	40.9375	53.318	214.793	180.803	12.9526	51.7036	65.5108	10.5323	964.61	543.496	50.2821	17.4485	2346.87	81.0064	7810.93	84.1475	47.2418	26.4477	242.538	19.0251	35.1547	94.0904	104.397	70.1341	6.09782
P.D8	267.546	51.4886	45.22	44.4196	3408.82	359.214	21.6659	77.7209	9.52925	134.199	44.6742	5862.25	11.5211	32.4256	282.995	101.827	25.7668	520.889	95.0609	31.707	7.68472	30.0102	96.4495	221.273	88.9789	24.2586	372.574	507.08	45.4837	230.234	67.6564	30.9472	5634.52	91.2814	64.1523	27.9159	286.392	235.158	201.742	208.134	61.4184	51.8532	239.719	32.4085	169.269	196.268	181.922	20.099	10.551
P.D8	92.9586	79.1059	80.9334	27.0921	1446.87	625.417	33.6927	32.3958	26.7721	116.934	9.32395	3666.02	48.7293	55.0537	169.946	85.0312	16.3285	290.893	40.394	22.5667	3.18405	15.8945	134.564	214.055	70.4634	62.8837	348.678	54.264	51.1401	113.912	47.5225	16.2152	1557.81	100.155	99.6205	28.5069	84.5959	267.785	16.0398	127.728	125.172	35.0059	183.533	18.0404	34.9594	95.1426	202.573	111.354	16.8791
P.D8	383.2	68.8274	54.0724	29.344	1635.39	271.985	46.8069	22.7116	28.8812	110.586	38.8858	5675.66	31.6236	59.9964	136.905	192.259	10.395	424.019	196.571	17.2477	20.3548	35.504	76.2839	219.297	109.837	64.295	323.488	512.548	28.1231	170.444	24.8602	36.4472	11209.4	3.16917	58.44	23.4792	243.416	189.359	47.4744	305.461	68.3502	104.66	116.596	57.3784	124.256	172.74	244.284	30.1026	14.8135
P.D8	376.239	43.8167	84.3154	47.3322	5286.82	438.341	31.943	30.7282	19.8349	85.563	34.6774	12034.2	77.014	88.3179	71.9643	116.128	11.3404	654.236	229.571	17.9221	23.8689	63.3735	114.508	357.354	156.326	29.2261	749.073	789.324	71.2374	89.0927	35.1136	32.1538	17906.4	14.8896	98.3091	15.5126	305.97	68.3917	22.3266	179.982	127.538	100.997	1561.73	62.7001	132.838	164.143	340.157	32.2879	14.6697
P.D8	234.469	55.3548	25.9824	37.3524	3676.18	827.591	30.5943	33.221	24.957	127.765	19.8656	6390.55	21.4856	20.4207	119.898	106.776	10.1566	436.771	109.609	31.6259	10.0754	42.2455	102.358	248.701	82.5452	19.9104	422.278	557.261	38.7511	145.777	43.5385	24.9688	9858.84	12.2877	107.799	26.2352	161.942	123.73	315.244	239.582	80.6982	96.0834	1036.63	34.2766	147.251	56.9218	185.609	14.6283	48.2551
P.D8	246.761	81.843	330.749	59.8357	2566.36	22.3605	8.16813	37.5624	16.7059	119.358	21.5656	10671	64.3547	7.56989	260.343	312.586	15.1112	348.206	235.288	9.32733	10.4429	37.8566	69.8913	362.016	157.048	19.0737	1165.15	693.681	101.785	186.044	7.90591	18.542	16601.9	13.1672	26.9559	87.6688	434.165	79.3482	14.8868	312.322	197.904	52.6317	137.573	124.536	64.267	227.962	560.068	285.83	7.55579
P.D8	173.059	36.8177	226.657	11.4141	4900.89	57.3483	44.8403	21.2558	50.7552	114.772	15.1918	5057.17	27.4334	17.2102	52.6767	33.3207	12.0531	322.612	9.6391	14.9311	7.40436	39.1565	224.784	288.2	64.037	66.7246	527.613	91.0364	55.3304	86.7223	9.35194	12.6853	3195.91	7.81878	340.18	21.52	135.291	125.238	43.1893	131.233	126.366	43.8386	1308.29	10.5943	43.205	220.95	649.872	487.193	10.2336
P.D8	173.937	40.198	7.55677	207.994	861.002	90.17	148.513	46.2685	16.1874	120.688	60.811	6627.2	61.6436	22.505	505.959	249.896	12.7817	71.2299	744.649	11.9907	15.1003	158.523	13.86	160.357	361.515	8.92136	756.715	2561.74	106.62	141.524	12.5267	78.768	39296.3	7.21594	7.60699	25.0897	615.908	71.9415	1711.81	685.49	83.1468	176.45	9.19177	112.521	347.903	352.799	128.422	30.0759	16.3885
P.D8	223.804	38.8543	10.2323	52.385	986.625	5979.38	40.17	63.5039	22.084	101.378	25.472	5325.83	12.3873	20.0487	142.853	73.802	14.9667	366.626	204.116	23.2152	29.7012	52.3434	27.4396	162.574	100.028	51.8183	323.318	1155.88	23.4206	143.707	84.6545	21.1455	9585.59	89.022	12.101	44.3975	200.223	123.829	756.149	447.052	75.4976	73.9194	408.339	62.8529	179.49	163.202	158.616	17.1925	7.07723
P.D8	461.487	141.148	185.482	18.6741	4702.49	3121.08	13.5687	83.882	60.0355	70.0006	13.6157	5720.61	8.38753	35.8839	202.595	63.0857	9.94119	747.97	72.8329	57.0448	2.0129	29.1932	333.749	137.045	41.7683	21.7358	542.889	93.2659	74.0086	122.489	218.673	14.2668	4021.84	16.8372	66.7797	36.1936	136.337	63.5382	132.855	81.888	147.022	46.6666	346.303	40.8653	44.84	81.8377	265.517	8.34387	47.9851
P.D8	390.049	23.8829	167.157	24.7003	3833.48	3326.88	16.9588	77.7985	39.1718	88.523	5.07267	4086.24	16.4902	13.3125	243.88	61.4219	13.6473	386.118	132.526	51.7411	11.6923	24.495	118.445	156.684	40.0658	26.982	406.486	277.766	26.6632	51.2324	91.1808	17.9918	3981.31	103.905	119.027	25.3733	680.933	63.5449	127.404	141.139	67.3437	31.1667	220.398	27.4659	68.1298	98.4495	306.125	11.5951	29.6284
P.D8	383.297	122.718	62.9008	58.0148	1950.96	350.679	50.8466	135.175	15.691	78.9454	52.8197	9645.56	14.3447	62.114	113.272	167.816	23.035	284.358	85.092	12.7232	31.8553	34.6164	134.745	278.219	165.179	27.7425	657.798	645.769	76.0478	112.735	8.55625	29.4261	8205.7	12.7246	36.365	28.269	146.524	104.333	11.5453	333.467	155.813	41.6723	61.4704	46.4969	204.284	554.833	538.168	20.5554	8.43381
P.D8	311.547	46.0427	48.187	40.7585	6998.19	569.752	39.1797	39.3224	36.8456	175.164	29.2848	6093.71	19.8658	96.113	419.945	137.428	22.5237	291.488	256.587	32.835	15.5149	24.8723	227.436	270.2	124.969	15.9473	630.728	824.861	44.0756	232.065	35.7845	32.9518	6190.05	12.8988	105.912	44.1313	188.691	145.851	10.1325	247.791	66.3062	56.7959	427.956	36.0498	85.9732	69.0336	345.245	15.6407	107.564
P.D8	354.467	86.2092	9.03129	68.4455	1872.44	16730.8	29.42	167.703	50.3417	208.42	47.0391	3723.32	7.46008	8.7981	319.595	97.7273	64.3867	334.556	260.161	50.3252	17.821	75.9664	81.9046	171.386	148.057	10.6621	399.443	628.599	21.2615	134.099	86.9976	33.7915	3186.63	11.3828	17.4596	47.6523	111.494	227.882	1214.16	372.017	73.4216	81.0986	275.416	50.6852	109.266	140.015	134.563	19.8297	18.1574
P.D8	266.954	70.1359	36.3253	44.7832	7685.54	2640.54	34.884	72.8671	74.396	201.989	17.2072	7641.74	31.6126	25.3767	299.456	172.521	19.1399	347.969	388.773	73.5683	22.0928	29.3818	98.0272	261.184	144.38	24.1977	915.325	358.514	38.7281	142.907	139.863	32.7493	8235.7	16.718	110.618	54.6116	335.545	271.086	71.6894	160.138	89.6634	64.3454	154.4	11.31	93.8648	74.2262	215.217	22.6663	20.7618
P.D8	335.975	70.519	20.8524	19.8986	4241.66	22694.7	23.9595	134.896	118.391	78.5201	11.1634	5994.6	11.5589	29.7526	255.191	311.964	19.3611	339.402	156.442	40.6547	11.7645	33.7859	245.367	258.517	62.6722	27.0571	831.262	325.657	35.5644	107.389	81.5505	26.4584	3339.08	16.3448	77.5498	39.8715	205.83	135.551	1216.01	135.717	55.6285	47.8456	961.366	47.5344	108.235	100.674	198.44	16.6155	41.9722
P.D8	1254.85	133.616	7.16157	18.4986	405.282	1414.33	38.5744	16.6358	116.273	40.7164	24.4584	5355.23	15.6088	14.5754	183.756	11.9212	27.4204	109.901	58.5574	31.9189	14.3106	10.5947	95.3651	144.612	8.84289	8.45479	343.023	296.91	59.2176	52.5178	33.5392	9.01283	489.684	6.83856	38.5652	9.37805	13.1086	172.399	1678.66	77.7573	28.6585	46.4985	371.328	10.0017	10.725	71.0939	467.111	11.9201	10.3542
P.D8	360.482	37.1639	24.4039	44.0629	3392.24	447.156	33.3053	30.0843	54.0691	155.463	23.2952	12286.4	14.3269	160.371	312.578	204.266	11.0044	486.922	206.069	43.4742	32.3402	69.917	155.501	254.689	201.472	13.357	945.234	1018.31	31.9901	172.86	36.3268	35.0274	6280.47	9.6463	75.5862	57.0035	285.14	221.067	22.834	297.262	53.4108	123.801	103.774	55.0631	212.512	50.0464	379.691	25.2154	65.645
P.D8	163.872	61.5678	26.8717	45.0005	1856.84	814.625	45.8686	77.1124	52.076	168.229	16.5366	4089.78	37.3814	25.4312	116.188	101.152	8.25787	393.838	224.184	33.5295	8.61274	34.026	175.351	233.233	113.934	51.174	345.282	265.558	20.2206	170.748	46.9105	33.0029	3050.21	42.2159	50.4218	44.6545	256.107	71.6808	176.792	245.199	58.1086	46.0974	72.5904	41.4679	89.7829	136.287	158.041	26.999	25.0949
P.D8	263.991	66.8637	21.4961	31.1926	2263.94	424.199	41.2539	35.9451	24.827	106.865	30.3122	4979.42	12.1361	44.4216	143.521	100.907	21.2048	772.121	156.605	65.0779	8.65192	55.8938	94.7981	157.474	96.205	7.48537	389.345	700.044	18.549	144.473	32.2919	36.1789	8083.06	23.2469	49.4353	31.9273	204.951	84.5636	218.896	153.573	52.6031	86.619	502.458	45.6168	96.7117	106.711	113.036	17.2075	34.8135
P.D8	269.519	57.8927	31.6007	34.563	1283.75	2133.46	53.198	56.7341	47.9453	76.3219	23.3458	4621.53	13.929	19.7931	283.222	104.664	31.4956	618.537	177.736	70.0567	18.3424	39.7753	97.28	153.528	110.137	26.7791	401.68	470.488	17.3759	108.566	118.635	28.4547	3410.6	15.4808	78.0664	36.0905	138.838	93.0932	345.126	139.398	59.1246	53.363	125.177	37.8217	151.089	79.1382	137.232	10.6636	49.5956
P.D8	370.696	72.0982	9.82935	28.1686	1068.4	413.619	44.0624	74.2505	38.0046	123.996	25.7827	5022.59	19.5155	31.2874	59.3303	68.2396	12.5585	1029.47	98.2449	27.638	3.69693	76.2641	200.291	192.184	100.065	9.85241	269.437	503.782	21.7151	98.0815	80.5561	25.0588	2699.79	40.0517	66.3861	30.802	207.202	16.8794	33.0085	247.683	57.3602	43.7343	143.806	17.4803	251.332	240.787	151.656	16.3341	12.0658
[truncated: 611 more columns]
